# Supplementary material for: Transcriptional Insights Suggest Altered Ripening Progression and Sugar Regulation in Japanese Indigenous Wine Grape Vitis sp. cv. Koshu
Source: Int J Mol Sci. 2026 Jan 21;27(2):1061. doi: 10.3390/ijms27021061 (PMC12842192; doi:10.3390/ijms27021061)
Supplement: Supplementary file 1 [file ijms-27-01061-s001.zip]

Archive with 1 entries (1 files):
- ijms-4000950-supplementary.xlsx
