# Supplementary material for: Transcriptional Insights Suggest Altered Ripening Progression and Sugar Regulation in Japanese Indigenous Wine Grape Vitis sp. cv. Koshu
Source: Int J Mol Sci. 2026 Jan 21;27(2):1061. doi: 10.3390/ijms27021061 (PMC12842192; doi:10.3390/ijms27021061)
Supplement: Supplementary file 1 [file ijms-27-01061-s001.zip › ijms-4000950-supplementary.xlsx]

## Sheet: S1_QC
Table S1. Summary of RNA sequencing output and quality metrics for each sample.
Sample Name	Raw Reads	Clean Reads	Clean Reads Rate(%)	Q20 (%)	Q30 (%)	GC Content (%)
CH1	54061664	53657634	99.2526	98.0338	93.9884	47.1037
CH2	50793316	50456124	99.3361	97.7293	93.1984	46.9081
CH3	48396592	48063858	99.3125	97.9973	93.9229	47.1974
KO1	57872444	57691594	99.6875	98.063	93.9441	46.6931
KO2	57043870	56858008	99.6742	98.1634	94.2043	47.0124
KO3	55405864	55247420	99.714	98.2152	94.3347	46.6619
Sample Name: Samples are denoted by the cultivar abbreviation followed by the biological replicate number. CH, Chardonnay; KO, Koshu. Raw Reads: Number of paired-end reads generated by the Illumina NovaSeq 6000 sequencer. Clean Reads: Number of high-quality paired-end reads remaining after adapter trimming and removing low-quality reads using fastp (version 0.23.2). Clean Reads Rate (%): Percenta…

## Sheet: S2_Mapping
Table S2. Summary of read mapping statistics against the Vitis vinifera reference genome.
Sample Name	Mapped Reads	Mapped Rate (%)	Uniquely Mapped Reads	Uniquely Mapped Rate (%)	Properly Paired Reads	Properly Paired Rate (%)	Unmapped Reads	Unmapped Rate (%)
CH1	50701264	94.49	48907739	91.1478	49409640	92.08	2956370	5.51
CH2	47820399	94.78	46143049	91.4518	46540528	92.24	2635725	5.22
CH3	45411970	94.48	43750474	91.0257	44221284	92.01	2651888	5.52
KO1	33086323	57.35	32197959	55.8105	32142040	55.71	24605271	42.65
KO2	52217019	91.84	50809366	89.3618	50841252	89.42	4640989	8.16
KO3	40044674	72.48	38975468	70.5471	38968728	70.5349	15202746	27.52
Sample Name: Samples are denoted by the cultivar abbreviation followed by the biological replicate number. CH, Chardonnay; KO, Koshu. Clean reads were mapped to the Vitis vinifera reference genome (PN40024.v4) using HISAT2 (version 2.2.1). Mapped Reads: Number of reads that produced a primary alignment to the reference genome. Mapping Rate (%): Percentage of reads that produced a primary alignmen…

## Sheet: S3_up_degs
Table S3. List of genes significantly upregulated in Koshu compared to Chardonnay.
Gene ID	Description	log2(Fold Change)	Adjusted p-value	Mean TPM (CH)	Mean TPM (KO)	CH1 TPM	CH2 TPM	CH3 TPM	KO1 TPM	KO2 TPM	KO3 TPM
Vitvi13g00491	XP_019080139.1 18.1 kDa class I heat shock protein	4.39267	1.73E-311	83.2167	1949.45	89.7152	85.6651	74.2697	1983.5	1866.42	1998.42
Vitvi02g00225	XP_002280162.1 methionine gamma-lyase	6.63383	3.55e-165	1.07352	118.106	0.8491	1.17701	1.19445	109.169	120.708	124.442
Vitvi03g01503	XP_003631638.1 organ-specific protein P4-like	7.61089	5.78e-157	12.806	2786.97	16.008	10.0848	12.3252	2071.99	3594.69	2694.24
Vitvi19g00728	XP_002267586.3 E3 ubiquitin-protein ligase At4g11680	5.39129	1.07e-145	2.45476	115.619	3.08693	2.04072	2.23663	117.128	103.288	126.441
Vitvi19g01381	XP_002271303.2 cytochrome P450 CYP72A219 isoform X1	3.88799	6.26e-128	4.35454	71.8877	4.46109	4.81533	3.78719	78.6157	69.231	67.8164
Vitvi03g01500	XP_003631642.1 organ-specific protein P4	6.17071	4.69e-118	5.38692	431.046	5.87718	5.37467	4.90889	311.477	498.354	483.308
Vitvi03g00545	CAN60921.1hypothetical protein VITISV_019336	2.78222	2.13e-113	768.576	5888.51	760.24	793.71	751.777	5406.38	6108.23	6150.91
Vitvi05g01835	RVW55927.1 Diacylglycerol O-acyltransferase 3, cytosolic	3.46052	9.37e-113	13.2457	162.497	14.4785	13.5367	11.7218	151.906	158.353	177.23
Vitvi10g01940	XP_034698783.1auxin-responsive protein SAUR76-like	3.25853	4.61e-111	18.9444	202.595	18.3102	18.6982	19.8249	201.757	185.05	220.977
Vitvi09g00038	XP_002271802.1 GDSL esterase/lipase 1	6.6786	4.69e-94	1.07228	120.999	0.891673	1.80254	0.522643	106.713	124.162	132.121
Vitvi07g02074	XP_002280909.1PREDICTED: uncharacterized protein LOC100262404	3.43857	4.2e-91	11.2971	135.908	10.3085	12.868	10.7148	125.73	150.412	131.581
Vitvi15g01217	XP_002265542.1 LOB domain-containing protein 1	3.37034	1.13e-90	23.5137	270.085	22.7367	27.4464	20.3581	246.756	264.624	298.876
Vitvi06g00999	XP_034688587.1cation/calcium exchanger 1-like	4.77515	1.29e-89	1.28342	39.1249	1.03107	1.32007	1.49912	43.9237	39.7843	33.6666
Vitvi18g01299	XP_002266398.1 serine decarboxylase	2.63224	5.91e-87	31.4518	217.406	31.0216	32.2566	31.0772	229.773	225.358	197.087
Vitvi03g00130	XP_010646965.1 subtilisin-like protease SBT1.6	3.65261	1.34e-80	7.77523	108.755	8.72641	7.4652	7.13409	99.6728	127.413	99.1794
Vitvi01g00160	XP_010648555.1 serine carboxypeptidase-like 35 isoform X1	5.13336	7.56e-78	2.05045	69.4426	1.71161	2.51066	1.92906	54.4241	84.5166	69.3872
Vitvi05g01674	CAN68146.1hypothetical protein VITISV_035663	3.91742	7.56e-78	4.26949	72.0313	4.1021	4.57309	4.13327	72.4045	61.1561	82.5332
Vitvi16g01306	NA	1.92322	1.26e-73	135.246	571.578	131.831	144.389	129.517	567.656	553.964	593.114
Vitvi18g01072	XP_002278372.1 cytochrome P450 71A1	11.2286	9.58e-73	0.0904146	234.08	0	0.17994	0.0913035	215.382	235.427	251.43
Vitvi13g01724	XP_002278628.1 carotenoid 9,10(9',10')-cleavage dioxygenase 1	4.59578	4.6e-72	0.888951	23.9946	0.989495	1.00831	0.669048	23.487	23.1294	25.3675
Vitvi11g01372	XP_034699076.1pathogen-associated molecular patterns-induced protein A70	3.57475	1.68e-71	33.2291	438.235	30.9847	40.3308	28.3719	364.684	479.415	470.604
Vitvi06g00089	XP_002285691.1 protein YLS3	4.1798	1.07e-66	4.95664	99.9801	6.1677	4.58876	4.11347	79.7952	108.934	111.212
Vitvi06g01847	XP_002270069.1 tubulin beta-4 chain	3.00547	1.72e-66	62.0191	554.793	61.4783	63.1271	61.4518	460.151	556.41	647.818
Vitvi11g00686	XP_002279374.1 NADP-dependent glyceraldehyde-3-phosphate dehydrogenase	5.65896	6.13e-65	2.37458	131.936	2.517	3.50131	1.10544	117.064	148.432	130.312
Vitvi04g01421	XP_003631873.1 fructose-bisphosphate aldolase 1, chloroplastic	4.79243	2.25e-64	11.4812	349.951	11.5432	15.2754	7.62488	293.206	442.956	313.693
Vitvi04g00442	ANC55863.1 DUF642	4.34152	9.08e-64	188.612	4291.37	215.332	187.231	163.273	5473.46	2705.04	4695.63
Vitvi06g01398	XP_002269677.1 glucomannan 4-beta-mannosyltransferase 2	2.80273	8.64e-63	48.7356	379.322	51.4794	48.7416	45.9859	335.679	349.093	453.193
Vitvi19g00377	XP_002283133.1PREDICTED: uncharacterized protein LOC100258992	5.5247	2.23e-59	8.59895	436.957	8.91213	11.9779	4.90678	324.221	387.69	598.962
Vitvi11g00040	XP_002276089.1 21 kDa protein	6.9954	1.32e-58	2.28186	317.502	1.72647	3.52791	1.5912	168.327	475.107	309.072
Vitvi12g00430	XP_002271094.2 endoglucanase 11	4.72526	2.65e-57	2.96141	88.1096	4.06232	2.39323	2.4287	94.0677	63.6264	106.635
Vitvi14g01296	XP_002282509.1 zinc finger protein CONSTANS-LIKE 2	4.65642	5.59e-57	3.78688	105.688	4.09321	3.95713	3.3103	72.4566	134.99	109.618
Vitvi14g00535	XP_002267972.2 protein WVD2-like 2	2.59988	2.53e-56	64.139	432.001	65.8389	70.4501	56.128	373.112	433.937	488.953
Vitvi09g01351	XP_002263564.1PREDICTED: uncharacterized protein LOC100246222	5.66276	1.18e-55	2.47214	139.901	3.6195	2.83717	0.959737	168.222	131.552	119.929
Vitvi04g00147	XP_002279755.1 mechanosensitive ion channel protein 10	5.63214	1.8e-54	0.452179	24.8745	0.442784	0.453516	0.460237	24.3216	31.8694	18.4325
Vitvi03g00154	XP_002279281.1 glycerate dehydrogenase HPR, peroxisomal isoform X1	2.23156	2.89e-54	41.711	217.482	38.7038	49.6352	36.7939	215.441	220.585	216.419
Vitvi00g01022	NA	7.18321	1.79e-53	0.448726	72.9794	0.594133	0.279429	0.472616	59.6883	88.6975	70.5526
Vitvi07g01423	RVX23622.1putative U-box domain-containing protein 50	6.98788	4.91e-53	0.304427	42.1543	0.140575	0.678774	0.0939318	42.665	42.8343	40.9638
Vitvi09g00363	XP_002284502.1 homeobox-leucine zipper protein GLABRA 2	2.52334	6.21e-53	16.218	103.446	14.2381	19.2104	15.2055	96.2239	110.198	103.918
Vitvi10g00555	XP_002267261.1 GDSL esterase/lipase At1g28580	5.37553	6.61e-52	0.560718	25.6393	0.310085	0.623858	0.748213	24.9501	26.1096	25.8582
Vitvi13g01436	NA	7.8209	1.26e-51	0.203923	51.033	0.215424	0.236405	0.159939	28.4269	64.0722	60.5998
Vitvi07g02513	XP_010646594.1 salicylic acid-binding protein 2	7.81836	1.28e-51	0.382887	95.939	0.465305	0.510625	0.172731	64.3959	127.812	95.6087
Vitvi16g02073	XP_002274646.1 rhodanese-like domain-containing protein 14, chloroplastic	4.38398	5.13e-51	4.45517	103.732	6.04797	4.00329	3.31424	101.498	122.341	87.356
Vitvi01g00401	RVW17057.1Transcription repressor MYB4	2.6563	8.77e-51	20.2259	142.445	19.6408	18.8167	22.2203	128.434	141.527	157.373
Vitvi08g01787	XP_002281267.2 F-box/kelch-repeat protein At2g44130	2.42781	2.54e-50	50.911	305.806	55.2882	54.5179	42.9268	344.555	255.338	317.525
Vitvi05g02268	XP_002279529.1 2-alkenal reductase (NADP(+)-dependent)	2.84671	1.26e-49	6.14604	49.0507	6.03656	7.22179	5.17976	48.2529	52.686	46.2132
Vitvi18g04665	CBI31338.3unnamed protein product, partial	3.4798	2.24e-49	11.4789	143.015	12.5534	12.8697	9.01353	145.131	117.742	166.171
Vitvi18g01019	XP_002280797.1 cytokinin dehydrogenase 5	5.34181	8.17e-49	0.736749	33.2007	0.704587	1.18256	0.3231	37.8173	26.0611	35.7238
Vitvi08g01071	XP_002279479.1 protein IQ-DOMAIN 1	2.83674	2.03e-48	56.2738	446.92	52.2849	65.3157	51.2208	381.117	407.119	552.525
Vitvi14g02010	XP_002284104.1 lamin-like protein	2.08969	4.34e-48	114.418	542.962	120.096	117.523	105.634	505.072	506.025	617.789
Vitvi16g01362	XP_002271523.2 homeobox-leucine zipper protein ATHB-12	7.90529	2.15e-47	0.998385	270.664	1.68232	0.65159	0.661246	177.246	153.998	480.749
Vitvi04g02011	XP_002271575.1 phytoene synthase 2, chloroplastic	2.15923	6.27e-47	14.635	72.8128	13.5912	16.4346	13.8794	78.9025	71.2423	68.2937
Vitvi03g00995	XP_002270896.1 nicotinamidase 1	3.75299	2.17e-46	10.9335	162.66	10.1326	13.7314	8.9365	120.159	191.614	176.206
Vitvi11g01259	XP_010656831.1 zinc finger protein 2	5.77945	3.46e-45	2.25816	136.663	2.46378	3.18088	1.12981	92.8236	175.812	141.355
Vitvi03g00552	XP_019073674.1 probable carbohydrate esterase At4g34215	3.15917	2.75e-44	6.25047	61.9498	5.54275	7.78869	5.41997	55.5845	58.4749	71.7899
Vitvi04g01906	XP_002285085.1 probable carboxylesterase 17	6.05821	3.01e-44	0.873808	64.2701	0.942035	1.03379	0.645604	39.8815	87.7627	65.1662
Vitvi18g02437	NA	2.69642	3.66e-44	54.5981	392.665	53.8175	59.4682	50.5086	311.3	435.714	430.98
Vitvi02g00133	XP_002269912.1 NAD(P)H-quinone oxidoreductase subunit S, chloroplastic	2.71494	4.14e-44	11.5057	84.1191	12.4143	10.881	11.2218	78.8725	93.2473	80.2376
Vitvi17g00116	XP_002283726.1 SNF1-related protein kinase regulatory subunit gamma-1	2.74948	1.53e-43	61.9995	461.098	63.6912	73.8983	48.4091	415.43	527.665	440.2
Vitvi17g00497	XP_002265727.3PREDICTED: uncharacterized protein LOC100243309	3.60822	2.57e-43	10.4839	141.392	10.4016	11.5106	9.53962	111.685	182.687	129.803
Vitvi02g00332	XP_002272936.1 probable glutathione peroxidase 8 isoform X1	4.20235	2.8e-43	10.5848	214.477	8.27617	14.9929	8.48535	158.341	244.433	240.657
Vitvi15g01549	XP_002266107.1 protein CURVATURE THYLAKOID 1B, chloroplastic	7.11677	2.88e-43	0.564855	85.1413	0.327144	1.14882	0.218597	56.1201	118.378	80.9259
Vitvi17g00447	XP_002267092.1 dof zinc finger protein DOF5.4	2.79151	4.38e-43	23.7362	183.555	23.5202	20.7106	26.9777	164.204	201.833	184.627
Vitvi00g01011	NA	8.98263	4.38e-43	0.0810938	45.8611	0.0757636	0.0831428	0.0843749	51.7559	33.9694	51.8581
Vitvi03g00148	XP_002278879.1 heavy metal-associated isoprenylated plant protein 26	3.28082	2.1e-42	33.19	357.078	37.008	39.6433	22.9187	379.361	398.196	293.676
Vitvi07g01923	XP_034691218.1ultraviolet-B receptor UVR8 isoform X2	2.4292	2.27e-42	10.1243	60.7376	10.1703	11.9333	8.26938	69.2605	54.7289	58.2235
Vitvi06g00529	XP_010650991.1 tropinone reductase homolog At5g06060 isoform X1	2.89592	3.8e-42	42.6399	353.853	48.3614	41.3844	38.1738	292.664	326.063	442.833
Vitvi14g02018	XP_002284164.1 cyclic nucleotide-gated ion channel 2 isoform X1; XP_010661110.1 cyclic nucleotide-gated ion channel 2 isoform X2	6.70827	1.19e-41	0.10932	12.6181	0.0761202	0.167068	0.084772	11.188	12.0412	14.6252
Vitvi06g00810	XP_002265739.1 pathogenesis-related genes transcriptional activator PTI6	2.93355	1.37e-41	26.4036	223.69	28.8261	29.4788	20.9059	181.381	231.567	258.12
Vitvi08g01847	XP_002277152.1 cytochrome P450 93A3	4.29371	3.41e-41	1.70883	37.141	1.78884	2.48388	0.853782	40.4189	32.2312	38.7728
Vitvi13g00646	XP_002270908.1 vacuolar amino acid transporter 1	3.38273	3.57e-41	8.61655	99.8701	7.89068	10.9794	6.97958	92.6531	78.05	128.907
Vitvi03g00061	XP_002270024.1 amidophosphoribosyltransferase, chloroplastic	1.74038	4.61e-41	35.2096	130.995	36.0655	37.3372	32.2262	123.765	127.428	141.791
Vitvi19g00700	XP_002266273.1 cellulose synthase-like protein E6	2.50238	7.6e-41	27.6898	173.97	26.3349	31.1744	25.5603	142.785	194.369	184.756
Vitvi03g01169	XP_002273316.1 protein EXORDIUM-like 2	3.9168	9.82e-41	36.7955	611.476	36.625	45.8811	27.8803	406.194	788.744	639.49
Vitvi05g02185	CBI36681.3unnamed protein product, partial	3.19501	1.47e-40	2.08068	21.2587	1.97912	2.17189	2.09104	21.5593	19.4666	22.7503
Vitvi03g00721	XP_002275973.1 tubulin alpha chain	2.6059	1.99e-40	220.486	1508.16	224.678	199.417	237.362	1660.04	1154.89	1709.57
Vitvi11g00090	NP_001267975.112-oxophytodienoate reductase 3	1.36001	2.19e-40	70.5938	202.061	71.8762	73.4087	66.4966	202.934	193.275	209.974
Vitvi06g00780	XP_002268576.1 EPIDERMAL PATTERNING FACTOR-like protein 6	5.84738	2.74e-40	2.63651	168.403	2.88307	2.05652	2.96995	76.6687	242.07	186.471
Vitvi06g00841	XP_034687948.1probable ATP-dependent DNA helicase RecQ isoform X1	3.3454	3e-40	1.04887	11.8985	1.1022	1.07996	0.964446	10.7373	10.4885	14.4698
Vitvi01g01648	XP_010655886.1 chlorophyll a-b binding protein, chloroplastic	4.37732	3.28e-40	28.2663	644.702	29.649	39.6061	15.5437	608.7	810.804	514.603
Vitvi16g00793	XP_002264723.2 protein EXORDIUM-like 3	4.83602	1.1e-39	29.9139	963.833	30.7672	30.3733	28.6013	1446.1	432.859	1012.54
Vitvi12g02470	XP_003633339.1PREDICTED: uncharacterized protein LOC100853006	3.56734	1.13e-39	80.5454	1051.59	70.3689	117.616	53.6513	965.158	1085.31	1104.29
Vitvi18g00371	XP_003634471.1 pollen-specific protein C13	2.45922	1.25e-39	145.036	889.292	170.982	131.007	133.12	782.449	926.853	958.574
Vitvi03g00119	XP_002277590.3 chaperone protein dnaJ 11, chloroplastic	3.19312	1.67e-39	13.5928	137.467	12.7098	16.2183	11.8502	113.682	159.703	139.018
Vitvi17g00030	XP_002280872.1 magnesium protoporphyrin IX methyltransferase, chloroplastic	2.53958	4.53e-39	11.0149	71.0918	11.1207	12.3259	9.59817	72.2998	79.5468	61.4289
Vitvi04g00501	XP_002285197.1 putative lipid-binding protein At4g00165	6.92701	5.21e-39	1.03176	142.539	1.89963	0.893422	0.302221	224.906	84.0676	118.643
Vitvi12g00167	XP_002281095.2 phospholipase A1-IIdelta	4.07591	5.55e-39	5.53257	102.715	5.20451	6.73654	4.65666	69.7227	140.908	97.5147
Vitvi04g01564	NA	2.56696	5.85e-39	23.5128	154.547	22.5821	30.1113	17.845	170.576	144.542	148.523
Vitvi07g01279	XP_003635085.1 thioredoxin-like protein HCF164, chloroplastic	2.46627	7.44e-39	8.791	53.9353	9.02239	9.9685	7.38211	53.0396	57.8292	50.937
Vitvi14g03031	XP_019080423.1 senescence-associated carboxylesterase 101	6.55149	1.81e-38	0.191165	19.8059	0.122978	0.404866	0.0456517	19.856	16.5354	23.0264
Vitvi17g01535	XP_002283257.1PREDICTED: uncharacterized protein LOC100246674	2.1277	2.78e-38	102.026	496.982	104.238	101.313	100.526	432.696	493.887	564.362
Vitvi12g00420	XP_002273536.1PREDICTED: uncharacterized protein LOC100241486	2.86048	3.48e-38	3.68031	29.6973	2.96185	4.05236	4.02673	26.9886	30.3857	31.7175
Vitvi18g02503	XP_002285902.1 thioredoxin-like protein CDSP32, chloroplastic	4.98678	9.2e-38	1.91232	66.5947	1.59992	2.35527	1.78177	40.0642	101.042	58.6782
Vitvi14g01589	XP_002270592.1 4-coumarate--CoA ligase-like 9	6.50588	1.19e-37	0.167993	17.0202	0.157549	0.302565	0.0438641	17.0502	14.4082	19.6022
Vitvi08g02008	CBI39054.3unnamed protein product, partial	3.95733	1.79e-37	5.69368	98.3845	6.76777	6.06707	4.24619	122.255	110.261	62.6372
Vitvi05g01519	XP_002268700.1 B-box zinc finger protein 25	5.09031	2.49e-37	0.904822	34.0461	1.03128	0.984105	0.699082	26.5532	49.561	26.0241
Vitvi08g01797	RVX09536.1Transcription repressor MYB5	1.81107	3.41e-37	16.5248	64.7556	16.0261	16.9428	16.6055	68.8674	61.1724	64.2269
Vitvi07g01364	XP_003635219.1 PLAT domain-containing protein 3-like	1.80077	6.52e-37	32.4934	125.888	31.4551	37.2097	28.8152	126.139	123.475	128.051
Vitvi10g04044	RVW45908.1UPF0051 protein ABCI8, chloroplastic	2.1841	1.65e-36	8.29105	42.0336	8.20459	9.43703	7.23152	47.0937	37.912	41.0952
Vitvi16g00867	XP_034711291.1embryo-specific protein ATS3B-like	2.16995	2.76e-36	94.3333	472.309	97.7522	109.244	76.0039	478.665	407.885	530.378
Vitvi06g01295	XP_002277357.2 ruBisCO large subunit-binding protein subunit alpha	1.51888	6.21e-36	55.162	176.304	59.1519	54.0558	52.2782	173.878	177.407	177.629
Vitvi03g00717	XP_002271890.1 probable zinc metallopeptidase EGY3, chloroplastic	4.04553	9.61e-36	1.66433	30.6786	1.17979	2.17888	1.63434	36.3968	19.9713	35.6676
Vitvi14g00066	XP_002281395.1 chloroplast stem-loop binding protein of 41 kDa b, chloroplastic	2.04951	1.53e-35	20.1487	92.5677	18.3796	22.9624	19.104	86.9114	100.874	89.9177
Vitvi09g01641	XP_002285278.1PREDICTED: uncharacterized protein LOC100244679	2.70274	1.87e-35	15.8226	114.012	15.3613	18.1264	13.9802	99.9438	136.195	105.896
Vitvi10g00100	XP_002274769.1 peroxidase 42	3.18429	1.87e-35	47.6788	477.553	46.7156	63.1722	33.1485	382.539	527.438	522.681
Vitvi12g01553	XP_002263201.1 chlorophyll a-b binding protein CP24 10A, chloroplastic	4.5922	1.92e-35	5.25215	139.72	6.8394	5.30564	3.6114	107.501	208.919	102.741
Vitvi05g00736	XP_002285162.1 phosphoenolpyruvate carboxylase kinase 1	3.26379	3.07e-35	9.29574	100.637	10.422	6.4	11.0653	108.537	86.3815	106.993
Vitvi14g00421	XP_010659926.1PREDICTED: uncharacterized protein LOC104881414	3.89359	3.68e-35	1.04098	17.1742	1.12176	1.13632	0.86487	16.5243	20.2614	14.7368
Vitvi07g01078	XP_002265382.2PREDICTED: uncharacterized protein LOC100259312	8.90773	3.69e-35	0.0737623	40.6178	0.127395	0.0466008	0.0472914	45.8536	28.6328	47.3669
Vitvi05g00800	XP_002285393.1 cyanate hydratase	2.03265	3.85e-35	34.6723	157.998	38.599	33.3525	32.0653	146.838	168.942	158.214
Vitvi10g00128	XP_034697067.1translation initiation factor IF-2	3.52416	4.93e-35	14.2394	183.477	18.5772	9.61494	14.5261	155.519	199.168	195.745
Vitvi03g00785	XP_003631692.1 malate dehydrogenase, glyoxysomal	3.12542	8.84e-35	5.70862	55.0352	5.59803	6.85211	4.67573	44.35	65.6701	55.0854
Vitvi04g00173	XP_002281841.1PREDICTED: uncharacterized protein LOC100260963	3.39229	8.97e-35	19.2226	222.099	16.5041	27.6704	13.4932	186.23	244.044	236.023
Vitvi12g02158	XP_002269382.1 tetraketide alpha-pyrone reductase 1	1.57779	9.73e-35	51.4624	170.889	48.3579	57.7178	48.3116	166.354	168.631	177.682
Vitvi14g00841	XP_002266267.1 DELLA protein GAI	1.47409	1.97e-34	44.5642	137.852	42.4765	50.2271	40.989	139.654	129.458	144.444
Vitvi18g01120	XP_002275306.1 tubulin beta-1 chain	3.42713	3.43e-34	183.068	2169.76	184.905	214.85	149.448	1470.63	2904.35	2134.3
Vitvi07g01275	XP_002274796.1 oxygen-evolving enhancer protein 1, chloroplastic	2.64107	8.14e-34	40.7373	281.132	43.8278	45.1459	33.2382	246.362	348.317	248.717
Vitvi15g00900	XP_010661479.1 CBL-interacting protein kinase 12 isoform X1	2.11019	9.41e-34	14.9338	71.703	16.7983	16.366	11.637	71.0404	69.505	74.5638
Vitvi19g00909	XP_002264233.2 photosystem I reaction center subunit V, chloroplastic	2.43219	9.74e-34	36.4432	219.468	44.1684	32.2598	32.9015	224.113	237.885	196.407
Vitvi15g00579	XP_010661380.1 homeobox-leucine zipper protein HAT4	6.24915	1.2e-33	0.720065	60.2001	0.584885	1.14107	0.434242	29.8053	60.0102	90.7848
Vitvi16g01149	XP_019081383.1 UDP-glycosyltransferase 88B1	7.85125	1.58e-33	0.0918809	23.2875	0.0424916	0.233151	0	23.3857	24.3659	22.1109
Vitvi12g02137	NP_001268091.1pectin methylesterase PME1 precursor	2.61833	1.97e-33	79.3616	547.224	75.9949	74.1858	87.9041	553.166	410.832	677.673
Vitvi15g04598	CBI40458.3unnamed protein product, partial	3.21715	2.23e-33	3.55875	36.7645	3.96422	3.86695	2.84509	33.7399	40.5865	35.9671
Vitvi06g01531	XP_002273037.1 photosystem I subunit O	4.28189	4.64e-33	9.99358	213.924	12.1357	11.8064	6.03862	188.229	302.762	150.782
Vitvi08g01360	XP_002279834.1 chlorophyll a-b binding protein CP29.1, chloroplastic	2.43276	1.28e-32	72.3896	434.297	79.3402	76.8633	60.9654	473.381	490.517	338.992
Vitvi13g00316	XP_002283264.1 protein FIZZY-RELATED 3	3.65042	1.39e-32	3.83335	53.7028	4.99592	3.11064	3.39349	38.3736	55.6985	67.0364
Vitvi13g00507	XP_002263049.1 sedoheptulose-1,7-bisphosphatase, chloroplastic	2.99188	1.91e-32	22.0923	193.853	23.0184	27.0364	16.2219	150.773	230.376	200.41
Vitvi05g00565	XP_002283471.1 perakine reductase	2.4567	2.6e-32	10.2815	63.0113	11.0206	10.8632	8.96056	60.5811	52.0682	76.3845
Vitvi14g01634	RVW68962.1 Zinc finger protein CONSTANS-like 16	2.43437	3.19e-32	8.68959	52.29	9.52742	8.32886	8.2125	44.6965	55.2927	56.8809
Vitvi05g04011	CAN69217.1hypothetical protein VITISV_012013	4.76545	3.27e-32	9.05327	271.391	6.9333	10.652	9.57447	243.231	404.429	166.514
Vitvi03g01524	XP_002284806.1 cytochrome P450 CYP82D47	3.43967	8.44e-32	1.556	18.7414	1.50877	1.9529	1.20634	21.2915	20.1184	14.8142
Vitvi10g00095	XP_002275015.1 ATP synthase gamma chain, chloroplastic	2.94145	1.52e-31	5.50703	46.8612	5.54069	5.81598	5.1644	39.2512	57.4585	43.8741
Vitvi13g00590	XP_002275552.1 chlorophyll a-b binding protein 6, chloroplastic	3.69869	2.14e-31	29.3397	419.734	36.0419	34.2334	17.7436	394.136	547.706	317.361
Vitvi12g02441	XP_002272924.1 putative zinc finger protein At1g68190	3.24661	2.61e-31	2.01901	21.3605	1.56851	1.95869	2.52982	22.804	20.8547	20.4227
Vitvi08g04358	---NA---	2.56505	4.81e-31	14.7736	97.2815	13.2025	17.732	13.3864	107.498	93.9026	90.4435
Vitvi06g00406	XP_002284459.1 11S globulin subunit beta	1.30279	6.38e-31	89.631	246.121	92.2849	95.3472	81.2609	247.067	250.539	240.757
Vitvi01g01314	RVW21545.1Redox-regulatory protein FAM213A	9.45819	7.11e-31	0.068509	51.6906	0	0.102008	0.103519	33.0584	64.6521	57.3613
Vitvi05g02187	CBI36681.3unnamed protein product, partial	3.27568	8.11e-31	2.14854	23.3575	2.85962	1.56907	2.01694	23.8528	23.136	23.0835
Vitvi00g04834	XP_002267605.1 carboxylesterase 1-like	5.22356	1.02e-30	0.437316	18.026	0.339334	0.670292	0.302322	17.1466	19.7267	17.2048
Vitvi19g00042	XP_002283611.1 protein trichome birefringence-like 41	3.70848	1.3e-30	3.46504	50.637	4.67514	2.72899	2.99098	37.9374	49.0736	64.9
Vitvi16g00926	XP_002270367.1PREDICTED: uncharacterized protein LOC100255607	1.83981	1.35e-30	127.917	511.864	125.325	139.045	119.38	600.912	431.718	502.961
Vitvi03g00519	XP_002285110.1 U-box domain-containing protein 26	5.27872	2.11e-30	0.783115	33.0694	0.448818	1.47759	0.422933	25.0012	42.8372	31.3699
Vitvi13g00786	RVW88033.1Pleiotropic drug resistance protein 2; XP_010658728.1 pleiotropic drug resistance protein 2	1.86409	4.62e-30	8.15784	32.4723	8.55396	9.43741	6.48215	32.3656	29.9056	35.1457
Vitvi04g01224	XP_002274241.1 elongation of fatty acids protein 3-like	3.04913	5.89e-30	6.98692	64.1223	7.87628	6.86893	6.21556	47.3418	78.2828	66.7423
Vitvi13g00351	XP_002282445.1 wall-associated receptor kinase-like 20	4.51519	7.55e-30	5.09402	127.451	5.45552	6.8086	3.01794	70.8079	179.332	132.212
Vitvi08g01556	XP_002264435.1 peptidyl-prolyl cis-trans isomerase FKBP16-4, chloroplastic isoform X3	2.79013	9.09e-30	4.91175	37.629	3.78187	6.32738	4.62599	34.8196	37.4514	40.616
Vitvi04g02063	XP_002278780.1 photosystem I reaction center subunit XI, chloroplastic	3.81618	9.43e-30	21.7056	335.155	19.0235	30.2041	15.8893	267.867	477.701	259.897
Vitvi07g00202	XP_002271044.2PREDICTED: uncharacterized protein LOC100247717	4.10099	9.91e-30	1.53937	29.1702	1.87097	2.09346	0.653687	26.3892	31.4098	29.7115
Vitvi15g00004	XP_002273201.1 photosystem I chlorophyll a/b-binding protein 3-1, chloroplastic	2.85814	1.05e-29	107.114	856.414	107.745	141.457	72.1404	859.053	978.422	731.767
Vitvi09g01601	XP_002284537.1 protein CURVATURE THYLAKOID 1C, chloroplastic	2.59805	1.19e-29	20.5469	138.308	21.4628	19.2124	20.9655	119.648	171.64	123.637
Vitvi17g00315	XP_010663602.1 amelogenin, X isoform	5.67253	1.67e-29	1.06706	61.3501	1.32141	0.828633	1.05114	59.8448	43.8588	80.3466
Vitvi12g00346	XP_002264042.1 protochlorophyllide reductase	3.05277	1.9e-29	3.72434	34.1738	3.87502	4.48355	2.81443	33.2127	41.4343	27.8745
Vitvi16g01981	XP_002264814.1 protein CURVATURE THYLAKOID 1A, chloroplastic	2.65381	1.97e-29	46.7823	325.622	46.2996	51.9382	42.109	263.673	418.502	294.692
Vitvi01g02296	XP_002269300.1 light-regulated protein	4.26371	3.11e-29	35.5697	746.876	37.3864	48.9515	20.3711	533.727	1098.89	608.015
Vitvi11g04041	XP_034699421.1UDP-glycosyltransferase 91C1-like	4.95594	3.85e-29	0.42022	14.3472	0.278019	0.549175	0.433466	13.5115	16.5471	12.9832
Vitvi08g01919	XP_002284093.1 AP2-like ethylene-responsive transcription factor At2g41710 isoform X1	2.81978	5.09e-29	4.47533	34.9329	3.97036	5.79032	3.6653	29.8447	36.8262	38.1279
Vitvi08g01757	XP_002280154.1 activator of 90 kDa heat shock protein ATPase homolog	1.68587	5.59e-29	10.9228	39.1268	10.3519	11.8939	10.5227	36.4853	37.4811	43.4139
Vitvi03g00340	XP_003631648.1 glucan endo-1,3-beta-D-glucosidase	3.89177	8.15e-29	8.73375	143.901	8.08955	12.8269	5.28482	201.267	96.9192	133.517
Vitvi03g00048	XP_002267726.1 fructose-bisphosphate aldolase 1, chloroplastic	4.93505	1.09e-28	6.05189	201.114	5.32991	10.2771	2.54866	149.494	277.468	176.38
Vitvi09g00322	NA	1.88658	1.67e-28	12.3709	50.7196	11.7174	14.7323	10.6631	48.0023	53.1899	50.9668
Vitvi05g00675	XP_010650020.1 cellulose synthase A catalytic subunit 4 [UDP-forming]	2.42074	1.73e-28	12.2162	73.113	9.77026	13.1702	13.708	71.0617	61.7982	86.4791
Vitvi11g01343	XP_002279848.1 stress-response A/B barrel domain-containing protein UP3-like	1.71248	3.53e-28	29.4247	107.79	30.0243	26.8452	31.4045	104.954	108.383	110.035
Vitvi08g01627	XP_002266505.1 ABC transporter B family member 1	2.29077	5.35e-28	5.20024	28.4519	5.47627	5.50374	4.62071	29.6753	21.5326	34.1479
Vitvi14g02920	XP_010660588.1 protein RALF-like 27	1.365	5.83e-28	100.87	288.94	100.369	111.341	90.9012	274.117	286.956	305.747
Vitvi10g02212	XP_002275624.1 oxygen-evolving enhancer protein 3, chloroplastic	3.12235	7.86e-28	66.2894	634.88	58.0758	87.079	53.7133	511.627	859.501	533.512
Vitvi10g01236	XP_003634953.1 photosystem I reaction center subunit III, chloroplastic	3.09173	9.57e-28	42.6571	400.502	46.9516	53.5234	27.4963	358.731	499.71	343.064
Vitvi11g01422	XP_003633137.1PREDICTED: uncharacterized protein LOC100854031	2.02529	1.41e-27	6.53163	29.7388	6.76386	6.06814	6.76288	31.4623	28.5061	29.248
Vitvi04g00189	XP_010648404.1PREDICTED: uncharacterized protein LOC100256089 isoform X1	4.65416	1.68e-27	0.305993	8.58943	0.296618	0.423161	0.198199	8.30556	6.53963	10.9231
Vitvi08g00067	XP_010653149.1 protein DETOXIFICATION 21	6.00962	1.91e-27	0.427954	30.5916	0.634062	0.39761	0.252189	13.4833	41.7321	36.5593
Vitvi17g00615	XP_002284856.1 chlorophyll a-b binding protein 4, chloroplastic	3.45304	1.92e-27	44.8657	541.641	55.0499	50.2781	29.2691	494.096	734.313	396.515
Vitvi01g01373	XP_002271513.1PREDICTED: uncharacterized protein LOC100244373 isoform X1	4.37726	2.23e-27	1.71725	39.3195	1.8563	2.0371	1.25835	27.1449	54.7387	36.0748
Vitvi15g04488	XP_002266000.2 T-complex protein 1 subunit eta	1.56839	2.36e-27	94.1867	311.451	97.5767	98.5754	86.4082	294.544	280.915	358.893
Vitvi07g00035	XP_002282059.1 photosystem II reaction center W protein, chloroplastic	3.24855	3.16e-27	78.4212	818.958	77.4674	101.508	56.2886	660.267	1117.82	678.791
Vitvi10g00585	XP_002272922.1PREDICTED: uncharacterized protein LOC100265230	2.69341	3.78e-27	44.7176	321.514	50.221	41.0864	42.8455	236.429	379.984	348.13
Vitvi08g02231	NA	2.01646	4.51e-27	13.9732	62.7245	13.8655	14.969	13.0851	55.2028	71.5239	61.4468
Vitvi00g04284	RVX23168.1Calmodulin-binding transcription activator 3	5.54322	4.72e-27	0.347553	17.9315	0.241547	0.39761	0.403503	13.7991	15.5824	24.4131
Vitvi06g01400	XP_002269322.1PREDICTED: uncharacterized protein At4g22758	1.98735	5.31e-27	50.6414	222.646	47.312	56.6728	47.9394	197.786	260.024	210.129
Vitvi08g02345	XP_002279239.1 delta(12)-fatty-acid desaturase FAD2	1.23466	5.57e-27	249.704	655.338	247.748	257.332	244.032	694.776	665.526	605.712
Vitvi11g01190	NA	3.0881	5.96e-27	4.27506	40.7732	4.59072	3.22422	5.01025	38.1199	37.0357	47.1639
Vitvi17g00029	XP_002280881.1 trihelix transcription factor ASR3 isoform X1	4.17775	6.46e-27	0.793336	15.8845	0.68418	1.25136	0.444467	15.0472	14.8814	17.7249
Vitvi01g01017	XP_002275043.1 calvin cycle protein CP12-1, chloroplastic	3.05463	7.25e-27	149.619	1368.68	137.279	187.503	124.075	1120.28	1886.45	1099.3
Vitvi16g01103	XP_002274022.1 heat shock protein 83	3.86631	7.86e-27	3.91026	63.9971	4.55555	4.23269	2.94253	81.9115	32.2781	77.8017
Vitvi17g00320	XP_002276967.1 ribulose bisphosphate carboxylase small chain, chloroplastic	4.49546	9.3e-27	45.6759	1120.52	40.976	70.6714	25.3803	764.334	1735.91	861.321
Vitvi18g01218	XP_002265695.1 psbP domain-containing protein 4, chloroplastic isoform X1	3.16887	9.46e-27	1.44093	14.4354	1.60456	1.46737	1.25086	14.2878	15.3879	13.6304
Vitvi00g04606	XP_002278756.2 elongation factor 1-gamma	3.49108	9.59e-27	1.40439	17.4412	1.27154	1.56981	1.37181	13.2365	21.8034	17.2837
Vitvi18g00393	XP_002285799.1 uncharacterized methyltransferase At1g78140, chloroplastic	1.80834	1.3e-26	10.4001	40.6303	10.2989	10.4906	10.4107	38.9263	38.6401	44.3246
Vitvi14g01424	XP_002278352.1 glyceraldehyde-3-phosphate dehydrogenase A, chloroplastic	2.85861	1.88e-26	17.3847	138.858	17.3061	21.7766	13.0712	113.101	179.742	123.731
Vitvi09g00083	XP_002272652.1PREDICTED: uncharacterized protein LOC100246433	8.56615	2.26e-26	0.252012	102.23	0	0.450948	0.305087	56.2087	157.09	93.3901
Vitvi19g00298	XP_002284493.1 chlorophyll a-b binding protein 13, chloroplastic	5.76492	2.53e-26	1.82288	107.661	1.1963	2.81319	1.45916	69.7635	200.166	53.0537
Vitvi02g00915	XP_002263724.1 phosphoribulokinase, chloroplastic	2.0659	2.59e-26	41.284	191.606	41.3242	44.7207	37.807	160.046	228.287	186.486
Vitvi02g04113	XP_034709697.1geraniol 8-hydroxylase-like	6.67267	2.93e-26	0.176413	19.8489	0.134604	0.344666	0.0499677	13.2854	15.9694	30.2919
Vitvi11g00229	XP_002283114.2 zinc finger CCCH domain-containing protein 20	3.62834	4.57e-26	6.63448	90.0811	6.96433	8.33221	4.60689	63.7047	128.079	78.4597
Vitvi04g00346	XP_019074912.1 la protein 1	3.14051	4.65e-26	7.10366	69.5361	6.10291	8.12228	7.08578	53.4935	66.7564	88.3584
Vitvi07g02502	XP_010646390.1PREDICTED: uncharacterized protein LOC104878189	5.17226	4.99e-26	5.79553	228.908	5.67769	7.58518	4.12371	98.5184	335.581	252.626
Vitvi03g04146	CBI32504.3unnamed protein product, partial	4.09184	5.03e-26	1.03921	19.5128	0.890639	1.4335	0.793496	18.059	24.714	15.7653
Vitvi05g01933	XP_002285051.1 early nodulin-75-like	3.44617	5.19e-26	130.929	1609.62	139.116	125.548	128.124	2348.71	852.204	1627.94
Vitvi07g01104	RVW92757.1Chloroplast envelope quinone oxidoreductase-like	2.52315	5.42e-26	25.8067	163.72	25.6633	32.1221	19.6347	133.645	190.395	167.12
Vitvi12g00260	XP_002275230.1 transcription activator GLK1	4.92907	5.82e-26	0.344799	11.7082	0.49191	0.359881	0.182607	9.10344	14.5901	11.4311
Vitvi04g01740	XP_002265638.1 3-hydroxy-3-methylglutaryl-coenzyme A reductase 1	3.4572	6.29e-26	0.735304	9.05479	0.837843	0.759543	0.608525	9.61391	7.63521	9.91525
Vitvi14g00561	XP_002268548.1 rubisco accumulation factor 1.1, chloroplastic	3.24622	6.49e-26	4.89058	51.0498	4.90765	6.49609	3.26801	42.0934	64.4771	46.579
Vitvi10g01839	XP_003633024.1 chlorophyll a-b binding protein of LHCII type 1	2.98909	7.86e-26	104.492	915.447	128.002	116.654	68.8208	811.94	1166.2	768.203
Vitvi14g00387	XP_010659958.1PREDICTED: uncharacterized protein LOC104881423	2.95878	8.2e-26	16.9045	144.817	16.7187	20.2385	13.7562	113.904	196.362	124.183
Vitvi04g01220	XP_010649201.1 probable calcium-binding protein CML41	5.2423	1.08e-25	6.83377	280.553	3.84409	13.4465	3.21076	179.783	333.14	328.737
Vitvi14g01473	XP_002275711.2 transcription factor ICE1	2.2173	1.13e-25	3.6968	19.1553	3.55185	4.06875	3.46979	17.8493	17.1268	22.4898
Vitvi18g02066	XP_002282802.1 stromal 70 kDa heat shock-related protein, chloroplastic	2.21944	1.64e-25	8.46096	44.163	9.2488	8.60827	7.52581	53.0094	33.3009	46.1787
Vitvi12g02006	XP_010658023.1 transcription factor TCP8	2.03602	2.58e-25	8.83139	40.2475	8.59659	9.09289	8.80471	33.835	43.9294	42.9781
Vitvi19g02329	XP_010645146.1 putative disease resistance protein RGA4 isoform X2	5.55623	2.58e-25	0.141854	7.40407	0.0896405	0.236091	0.099829	7.61657	4.09446	10.5012
Vitvi04g01806	XP_010648377.1PREDICTED: uncharacterized protein LOC104878987	3.99936	2.6e-25	23.1049	404.404	25.0001	32.0076	12.3068	327.681	575.652	309.878
Vitvi05g01543	XP_002269633.2 3beta-hydroxysteroid-dehydrogenase/decarboxylase	2.08296	2.83e-25	16.0023	75.5641	17.2217	16.2488	14.5364	64.4498	68.9873	93.2551
Vitvi02g00025	XP_002278894.1 heat shock protein 83	2.86074	3.32e-25	12.108	98.7168	16.1125	10.295	9.91636	111.392	70.5843	114.174
Vitvi06g00578	XP_034688134.1protein GRAVITROPIC IN THE LIGHT 1	3.18709	3.85e-25	2.61304	26.2883	2.92649	3.03059	1.88202	19.899	31.9081	27.0578
Vitvi17g00928	XP_002277301.1 elongation factor TuB, chloroplastic	2.31232	4.63e-25	12.9982	71.4841	12.5004	14.7304	11.7637	66.7325	87.6516	60.0682
Vitvi06g01644	XP_002285368.1 cinnamoyl-CoA reductase 1	1.48867	5.6e-25	71.1484	221.816	74.5692	77.0216	61.8544	206.047	232.841	226.562
Vitvi18g00158	XP_002285904.1 plastocyanin	3.34368	5.92e-25	88.1086	986.133	103.148	91.7515	69.4263	748.452	1461.87	748.073
Vitvi19g00242	XP_002284857.1 choline transporter-like protein 2	2.0549	6.03e-25	6.58602	30.4691	7.24066	6.46183	6.05557	31.3742	33.9825	26.0506
Vitvi09g00201	XP_002279772.1 PRA1 family protein F2	1.93497	6.57e-25	26.828	114.731	24.7997	24.741	30.9435	107.665	113.195	123.332
Vitvi04g01481	XP_002265360.1 alpha-mannosidase	3.30799	8.39e-25	1.27691	14.1204	1.37209	1.46209	0.996552	13.2482	9.77106	19.342
Vitvi03g01371	NA	4.18069	8.87e-25	100.637	1989.03	81.2156	153.726	66.969	1110.26	2915.23	1941.61
Vitvi19g01352	XP_002277249.1 peroxisomal (S)-2-hydroxy-acid oxidase GLO1 isoform X1	2.52433	1.03e-24	17.2296	109.368	15.761	21.6035	14.3243	94.359	135.286	98.4583
Vitvi07g01394	XP_002268637.1 7-deoxyloganetin glucosyltransferase	11.001	1.34e-24	0.0266795	59.4801	0	0.0800384	0	69.1308	51.8458	57.4636
Vitvi09g00597	NA	1.87584	1.34e-24	29.3335	119.762	25.2598	33.7508	28.9898	111.397	113.334	134.555
Vitvi04g00496	XP_019075060.1 ATP synthase subunit b', chloroplastic	1.90479	1.6e-24	26.7843	111.429	27.7672	27.0951	25.4908	96.8559	125.985	111.446
Vitvi17g01414	XP_002275826.1 cytochrome P450 CYP736A12	6.97479	1.66e-24	0.092357	12.8498	0.0860686	0.0472257	0.143777	11.0112	14.8488	12.6895
Vitvi14g01720	XP_010660878.1 high affinity nitrate transporter 2.5	5.97291	1.68e-24	0.220251	15.3217	0.267074	0.195391	0.198287	11.0312	23.4122	11.5218
Vitvi06g00224	XP_002282778.2 nuclear transcription factor Y subunit A-1	2.20515	1.91e-24	15.3056	78.4116	16.4259	15.2471	14.2439	63.1056	86.9759	85.1533
Vitvi02g00112	XP_002270919.2 anthocyanidin reductase ((2S)-flavan-3-ol-forming)-like isoform X2	6.21854	3.16e-24	0.467699	37.4788	0.147304	1.05073	0.205059	27.5569	56.7248	28.1546
Vitvi10g00679	XP_002269484.1 bidirectional sugar transporter SWEET2a	1.84075	3.21e-24	7.6336	30.5032	8.30796	8.24422	6.34862	32.5704	28.5736	30.3657
Vitvi04g00081	XP_010648273.1 calcineurin B-like protein 07 isoform X1	2.7447	3.26e-24	4.02557	30.1084	4.75352	3.23555	4.08762	26.6283	33.6709	30.0261
Vitvi09g00759	XP_002270686.2PREDICTED: uncharacterized protein LOC100257847	2.09367	3.27e-24	70.2833	333.994	82.1455	63.4054	65.299	289.046	380.57	332.365
Vitvi00g04558	XP_010647220.2 syntaxin-51	8.32972	4.25e-24	0.129084	46.6461	0.184635	0.202618	0	32.9806	57.3183	49.6395
Vitvi08g00944	XP_002278009.1 cytochrome P450 94A1	3.69086	5.35e-24	3.32997	48.6851	3.87183	1.64346	4.47461	52.432	42.9381	50.6853
Vitvi02g01739	XP_002269785.3 palmitoyl-protein thioesterase 1	1.99871	6.12e-24	16.1763	71.7796	16.2519	19.5969	12.6802	68.3585	65.7621	81.2181
Vitvi01g00088	XP_010649305.1 putative disease resistance protein RGA1	4.28325	7.76e-24	0.202162	4.39563	0.238049	0.182864	0.185574	4.17556	4.65996	4.35137
Vitvi03g01232	XP_002269292.1PREDICTED: uncharacterized protein LOC100253491	3.13939	8.22e-24	10.2815	100.495	11.7799	10.5221	8.54244	91.2564	123.235	86.9936
Vitvi13g00918	XP_010658808.1 ferredoxin, root R-B1	2.04423	9.73e-24	12.2081	55.8184	11.7935	14.6987	10.1319	52.1914	57.7165	57.5473
Vitvi00g04869	XP_034673696.1acid beta-fructofuranosidase	4.31792	9.77e-24	1.09591	24.1572	0.457203	1.40485	1.42567	28.2528	23.2339	20.9849
Vitvi18g02715	XP_002282111.2 cytochrome P450 82A3	6.73362	1.17e-23	0.17808	21.1447	0.307881	0.150163	0.0761944	20.3687	34.6669	8.39841
Vitvi13g00275	XP_002283917.1 ACT domain-containing protein ACR9	4.98201	1.36e-23	0.806228	28.0104	0.979056	0.955035	0.484594	15.7554	43.0205	25.2553
Vitvi18g02408	XP_002264295.1 chlorophyll a-b binding protein CP26, chloroplastic	1.88776	1.36e-23	136.714	561.197	150.657	144.366	115.12	523.606	656.148	503.836
Vitvi12g02389	XP_002277476.1 (R,S)-reticuline 7-O-methyltransferase; RVW46403.1(R,S)-reticuline 7-O-methyltransferase; XP_002277602.1 (R,S)-reticuline 7-O-methyltransferase	6.06885	1.41e-23	0.345704	25.1037	0.151102	0.773825	0.112185	15.2381	32.3181	27.7549
Vitvi14g00668	XP_034706443.1polyubiquitin-like isoform X1	12.3332	1.48e-23	0	47.2036	0	0	0	49.1612	45.5724	46.8773
Vitvi18g01570	XP_002266138.1 tryptophan aminotransferase-related protein 3	5.06843	1.55e-23	1.53739	55.9322	1.03935	2.60053	0.972289	30.7084	91.8242	45.2639
Vitvi07g02871	XP_002271056.1 peptidyl-prolyl cis-trans isomerase FKBP15-1	1.6794	1.62e-23	56.0589	200.222	59.3667	52.0391	56.771	182.853	214.129	203.684
Vitvi02g01261	XP_002272494.1PREDICTED: uncharacterized protein LOC100266665	2.57246	1.93e-23	3.25289	21.7158	3.19805	2.99906	3.56155	24.4222	17.9936	22.7316
Vitvi14g00080	XP_002277523.1 Werner Syndrome-like exonuclease	3.55836	2.23e-23	18.1332	234.78	18.3118	21.03	15.0577	156.764	361.349	186.228
Vitvi05g00621	XP_002280020.1 photosynthetic NDH subunit of subcomplex B 5, chloroplastic	1.704	2.45e-23	14.515	52.8798	13.9495	15.6484	13.947	59.6623	45.7876	53.1896
Vitvi09g04136	OUZ99670.1Cysteine-rich transmembrane CYSTM domain	1.50353	2.61e-23	254.377	801.147	260.798	271.961	230.372	758.568	893.956	750.917
Vitvi01g01567	XP_010655431.1PREDICTED: uncharacterized protein LOC100254476	2.20771	3.73e-23	9.27655	47.7908	8.64829	11.2903	7.89109	53.7518	35.0424	54.5782
Vitvi06g01690	CBI16173.3unnamed protein product, partial	2.35366	3.98e-23	4.97937	28.3155	5.49649	4.91725	4.52438	24.3243	29.5337	31.0886
Vitvi01g01462	XP_002269531.1 pentatricopeptide repeat-containing protein At5g13770, chloroplastic	2.9735	4.23e-23	0.9284	8.1543	1.03045	1.0662	0.688546	9.42834	7.33519	7.69938
Vitvi02g00295	XP_002276319.1 probable aquaporin NIP5-1	2.35793	5.34e-23	1.67444	9.55226	1.89122	1.83453	1.29756	8.64119	8.99837	11.0172
Vitvi10g00485	XP_002279836.1 auxin-repressed 12.5 kDa protein isoform X1; RVW95802.1Dormancy-associated protein 1; RVW37966.1Dormancy-associated protein 1	4.53145	5.8e-23	46.2413	1129.2	27.5452	89.1641	22.0146	911.639	1321.76	1154.2
Vitvi17g00758	XP_002283493.1PREDICTED: uncharacterized protein LOC100265593	1.59606	6.95e-23	71.1536	239.221	70.7544	76.2148	66.4916	206.96	241.408	269.295
Vitvi19g01901	XP_002284589.1PREDICTED: uncharacterized protein LOC100257260	1.6618	7.09e-23	17.8316	62.8274	18.1473	17.8847	17.463	61.8092	65.67	61.003
Vitvi06g01036	XP_002275284.2 protein ETHYLENE INSENSITIVE 3	2.29971	7.21e-23	4.94711	26.9389	3.96077	6.6003	4.28025	26.0147	28.3394	26.4625
Vitvi02g00500	XP_002264799.1 21 kDa protein-like isoform X2	4.3075	7.73e-23	16.8997	364.867	17.3261	22.3472	11.0259	225.047	627.571	241.982
Vitvi05g00426	XP_002277654.1 heavy metal-associated isoprenylated plant protein 33	3.338	8.14e-23	31.4594	358.509	37.0654	18.5458	38.767	283.346	330.834	461.347
Vitvi16g01323	XP_002270021.3 L-type lectin-domain containing receptor kinase VIII.2	1.5405	8.49e-23	28.6221	93.1767	28.8332	29.5371	27.496	103.49	76.3446	99.6953
Vitvi10g00321	XP_034697558.1uncharacterized protein LOC117923403	4.08001	8.95e-23	2.60473	48.6003	2.71984	2.5702	2.52415	35.1367	76.189	34.4752
Vitvi15g01181	XP_019081125.1PREDICTED: uncharacterized protein LOC100243097	1.85819	1.11e-22	69.2714	278.396	70.5908	75.1103	62.1132	235.934	328.604	270.652
Vitvi05g00543	XP_002283142.1 40S ribosomal protein S3a-1	2.01281	1.13e-22	15.5464	69.7251	16.6762	15.1475	14.8155	62.5168	81.3245	65.3341
Vitvi05g01928	XP_002284663.1 1-aminocyclopropane-1-carboxylate oxidase homolog 1	1.88098	1.33e-22	21.4061	87.5117	21.0659	22.43	20.7224	74.7046	101.515	86.3159
Vitvi04g02190	XP_002264366.2 protein STRICTOSIDINE SYNTHASE-LIKE 5-like	2.16226	1.34e-22	4.95643	24.6548	4.32898	5.32839	5.21191	23.4409	25.3904	25.1332
Vitvi14g01519	XP_010660729.1 transcription factor TCP20	2.25236	1.47e-22	9.1823	48.5392	9.51458	9.13083	8.9015	40.5098	61.6009	43.5069
Vitvi07g00198	XP_034691367.1protein RESISTANCE TO PHYTOPHTHORA 1, chloroplastic isoform X2	2.04998	1.6e-22	3.78992	17.4472	3.87397	4.37756	3.11825	17.0976	17.1784	18.0654
Vitvi18g01848	NA	3.09368	1.97e-22	4.94067	46.7614	4.15784	7.28782	3.37635	52.8309	33.1713	54.2819
Vitvi17g00829	XP_002282501.1 probable boron transporter 2	2.35645	2.16e-22	6.00104	34.2007	5.41374	6.23901	6.35036	25.5352	34.9499	42.1171
Vitvi07g04623	XP_002266559.2 probable mannitol dehydrogenase isoform X1	7.45375	2.25e-22	0.0988795	19.2709	0.111761	0.122646	0.0622317	18.2548	25.6899	13.8679
Vitvi04g00347	XP_010648538.2 BURP domain protein RD22-like	3.90666	2.55e-22	6.97527	117.716	9.42541	3.10303	8.39737	102.888	133.722	116.537
Vitvi16g01099	XP_002273581.1 beta-carotene hydroxylase 2, chloroplastic	3.27303	3.2e-22	5.95313	63.3739	6.36317	6.729	4.76722	46.2656	91.4491	52.407
Vitvi07g01621	XP_002284176.1PREDICTED: uncharacterized protein At2g23090	1.5274	3.6e-22	114.742	367.608	115.177	120.891	108.159	320.506	396.973	385.344
Vitvi11g00657	NA	4.29865	3.66e-22	1.2728	27.3592	1.25621	2.02729	0.534906	20.037	36.4555	25.5851
Vitvi13g01200	XP_003633516.1 cinnamoyl-CoA reductase 1 isoform X1	1.93332	3.73e-22	6.53643	27.73	5.5714	7.33686	6.70102	26.18	28.643	28.3669
Vitvi16g01498	XP_002266900.1 probable glutathione S-transferase; XP_002266994.1 probable glutathione S-transferase	3.47523	4e-22	25.7918	49.1785	24.6296	32.0489	20.6968	49.8677	51.1705	46.4973
Vitvi02g00390	XP_019072767.1 bifunctional UDP-glucose 4-epimerase and UDP-xylose 4-epimerase 1	1.89695	4.16e-22	36.9429	153.469	41.9198	34.5547	34.354	132.138	149.201	179.067
Vitvi16g01215	XP_002268795.1 transcription factor TRY	5.11026	4.44e-22	0.652235	24.7746	0.386568	0.565625	1.00451	21.1508	27.8997	25.2732
Vitvi16g00571	NA	1.64471	5.1e-22	14.7194	51.1231	15.049	16.3794	12.7299	46.3177	51.5869	55.4648
Vitvi18g02363	XP_002268736.1 probable carboxylesterase 18 isoform X1	6.6904	5.7e-22	0.191919	21.441	0.0660703	0.362527	0.14716	13.503	30.8971	19.9229
Vitvi14g00973	XP_002271689.1PREDICTED: uncharacterized protein At1g66480	5.50968	5.95e-22	0.258016	13.2481	0.333622	0.366116	0.0743084	16.4285	11.7424	11.5736
Vitvi02g01179	XP_002263043.1 urea-proton symporter DUR3 isoform X1	2.23237	7.58e-22	4.90996	25.5771	4.82535	6.08835	3.81618	28.4347	27.3334	20.9632
Vitvi01g00589	XP_002285325.1 photosystem II core complex proteins psbY, chloroplastic	3.21438	7.79e-22	19.937	204.249	25.5777	21.6009	12.6324	187.55	273.109	152.089
Vitvi01g00160	XP_010648555.1 serine carboxypeptidase-like 35 isoform X1	4.46253	8.52e-22	2.05045	69.4426	1.71161	2.51066	1.92906	54.4241	84.5166	69.3872
Vitvi08g01915	XP_034694906.1magnesium-chelatase subunit ChlH, chloroplastic	2.13524	9.1e-22	6.48506	31.641	7.16904	7.71511	4.57104	36.2615	30.2431	28.4184
Vitvi13g04600	NP_001267901.1calcineurin B-like protein 01	1.81725	9.46e-22	22.7272	89.7421	23.9335	19.6984	24.5495	93.9221	84.6861	90.618
Vitvi15g04600	RVX09884.1hypothetical protein CK203_012948	2.59953	1.11e-21	25.372	170.51	23.5597	25.4034	27.1528	135.342	223.583	152.604
Vitvi03g00155	NP_001267957.1aquaporin PIP2-2	1.81694	1.26e-21	580.981	2277.15	550.715	586.841	605.388	1879.3	2642.94	2309.21
Vitvi09g00285	XP_002283654.1 clavaminate synthase-like protein At3g21360	4.66608	1.26e-21	1.34932	37.2877	0.873882	2.14364	1.03045	21.5907	58.2423	32.0302
Vitvi13g01777	XP_002265629.1 30S ribosomal protein 2, chloroplastic	1.57353	1.33e-21	19.2342	64.082	19.5634	19.4932	18.6459	73.9737	56.7792	61.4931
Vitvi10g00027	XP_002267414.1 thiamine thiazole synthase 2, chloroplastic	3.95175	1.43e-21	4.27417	72.3191	4.88718	5.76643	2.16888	56.0579	107.753	53.1466
Vitvi17g01576	RVW69662.1Cytochrome P450 71A1	4.60129	1.76e-21	0.883376	23.3135	0.574906	1.57725	0.497972	14.3914	31.5141	24.0349
Vitvi14g00081	NA	2.82545	1.81e-21	0.723336	5.70948	0.877496	0.706172	0.58634	5.0522	6.09214	5.98411
Vitvi07g03066	NA	2.07292	1.91e-21	10.1534	47.92	10.4948	10.4064	9.55884	58.9295	35.8709	48.9596
Vitvi11g01345	XP_019078633.1PREDICTED: uncharacterized protein LOC109123414	3.31955	1.91e-21	52.4516	574.656	57.4279	64.0153	35.9117	413.683	848.612	461.674
Vitvi18g04416	RVX13228.1hypothetical protein CK203_018110	4.107	2.13e-21	1.20043	23.0497	1.32851	0.927757	1.34501	18.8524	24.8362	25.4606
Vitvi15g01067	XP_002278353.1 E3 ubiquitin-protein ligase RHA1B	3.44391	3.55e-21	3.53345	43.2295	3.20913	3.66843	3.72279	54.6552	28.2905	46.7429
Vitvi01g00292	XP_002282642.1PREDICTED: uncharacterized protein LOC100243921	1.44533	3.83e-21	96.2742	292.401	100.214	90.8811	97.7277	271.307	311.206	294.691
Vitvi08g01301	XP_002276567.1 fructose-1,6-bisphosphatase, chloroplastic	5.15813	4.09e-21	1.09067	42.1594	0.904298	2.032	0.335693	29.7977	63.9884	32.6921
Vitvi18g01507	XP_010645799.1 uncharacterized oxidoreductase At4g09670	2.87958	4.1e-21	69.3734	562.844	68.1044	78.1592	61.8567	359.683	793.503	535.346
Vitvi11g01468	XP_002267969.1PREDICTED: uncharacterized protein LOC100249959	3.77344	4.36e-21	3.44557	52.4612	1.70921	5.00182	3.62567	67.4536	36.9351	52.995
Vitvi18g02538	XP_002285841.1 flavonol synthase/flavanone 3-hydroxylase	2.67223	5.82e-21	39.4294	283.381	39.5595	32.0849	46.6439	286.3	192.564	371.28
Vitvi18g00064	XP_002274079.1 protein S-acyltransferase 21	1.6963	7.89e-21	4.89244	17.6787	5.20377	5.33408	4.13945	19.0028	16.9043	17.129
Vitvi13g00279	XP_002283841.1 CASP-like protein 4C1	2.4251	8.9e-21	7.97249	47.4704	7.81696	8.31837	7.78214	35.1651	54.8598	52.3862
Vitvi07g02143	XP_002275763.1 endo-1,3;1,4-beta-D-glucanase	3.39527	8.98e-21	24.1556	278.767	27.3445	30.0077	15.1145	169.56	382.714	284.026
Vitvi14g01351	XP_034705908.1cytochrome P450 85A	3.3402	9.3e-21	10.8833	122.884	10.365	10.3095	11.9754	67.4062	119.132	182.114
Vitvi19g00108	RVX03935.1Protein light-dependent short hypocotyls 10	1.40136	1.07e-20	362.8	1069.84	357.762	370.123	360.514	991.061	970.625	1247.83
Vitvi05g00028	XP_002270507.1PREDICTED: uncharacterized protein LOC100261891	5.86154	1.29e-20	0.334901	21.2025	0.168269	0.461645	0.374789	15.4348	31.1097	17.063
Vitvi17g00482	XP_002265349.4 cleavage stimulation factor subunit 50 isoform X1	1.85796	1.52e-20	5.25914	21.266	5.51792	5.92178	4.33771	22.591	19.1741	22.0328
Vitvi04g00135	XP_002280680.1 17.3 kDa class II heat shock protein	3.59049	1.73e-20	39.1787	521.912	28.3679	64.6321	24.5361	648.381	330.008	587.347
Vitvi10g00839	XP_002278732.1 probable inositol transporter 2	3.70058	1.85e-20	3.12705	44.3589	2.55539	5.19091	1.63484	34.3854	55.5278	43.1634
Vitvi19g01479	XP_002271791.1 photosystem II 10 kDa polypeptide, chloroplastic	2.55402	1.89e-20	180.013	1165.35	180.903	210.003	149.132	917.964	1611.57	966.528
Vitvi06g00096	XP_010651351.1PREDICTED: uncharacterized protein LOC100250156	2.01838	1.96e-20	12.3327	55.31	12.3831	14.7803	9.83471	54.9393	62.8723	48.1185
Vitvi15g04121	RVW21288.1putative glutathione S-transferase	3.31255	2.07e-20	2.94639	32.3756	2.32022	3.93504	2.58393	25.6274	30.5509	40.9484
Vitvi16g04330	RVW26974.1putative carboxylesterase 120	6.05622	2.07e-20	0.140225	10.4514	0.200571	0.220106	0	8.14986	11.8979	11.3066
Vitvi14g00197	XP_002284051.1 protein indeterminate-domain 2	2.71138	2.12e-20	8.1751	59.2803	9.78575	7.9283	6.81125	42.0142	76.0005	59.8261
Vitvi11g01309	XP_002277953.1 zinc finger protein CONSTANS-LIKE 5	1.87228	2.33e-20	61.361	248.615	59.4842	71.8105	52.7883	231.126	298.311	216.407
Vitvi14g01806	XP_002279762.1 WAT1-related protein At3g28050	1.11789	2.6e-20	118.536	286.914	126.258	123.669	105.682	296.609	265.405	298.729
Vitvi07g01700	XP_002283130.1 SUMO-conjugating enzyme SCE1	1.44201	2.61e-20	60.7957	183.663	61.8418	62.3961	58.1491	171.15	205.595	174.244
Vitvi01g00812	XP_002266639.2 WAT1-related protein At5g40210	3.78005	3.23e-20	2.34364	35.4439	2.33667	2.50598	2.18826	20.6815	53.7644	31.8857
Vitvi09g00516	XP_002281365.1 cytochrome P450 734A1	5.41094	3.47e-20	0.204855	9.64093	0.248678	0.227415	0.138471	6.40293	13.7272	8.79269
Vitvi18g00423	NA	12.0516	3.54e-20	0	39.6509	0	0	0	58.8959	17.3432	42.7137
Vitvi19g00585	XP_002276970.2 probable long-chain-alcohol O-fatty-acyltransferase 5	4.572	3.71e-20	0.634616	16.7136	0.839169	0.920902	0.143777	14.2314	19.9756	15.9337
Vitvi04g00483	XP_019074915.1 protein WVD2-like 5 isoform X1	2.17744	4.29e-20	15.6507	76.2799	13.6352	18.5651	14.7518	59.0638	90.0353	79.7408
Vitvi04g00633	XP_002283433.2 protein TIC 55, chloroplastic	1.71467	5.89e-20	47.9276	174.524	49.4498	54.2661	40.0669	147.081	176.428	200.063
Vitvi13g00010	XP_002267471.3 hydroxyacylglutathione hydrolase cytoplasmic	1.36902	6.2e-20	258.313	744.618	260.72	249.945	264.274	671.076	743.798	818.98
Vitvi14g00489	XP_002264508.1 photosystem II reaction center W protein, chloroplastic	2.81158	6.39e-20	16.7763	130.162	20.5226	17.2461	12.5601	109.491	176.03	104.966
Vitvi13g02017	XP_002281394.1 18.2 kDa class I heat shock protein	5.09641	6.56e-20	0.691604	26.0857	0.443367	0.973099	0.658346	21.1667	23.9627	33.1276
Vitvi10g04440	XP_003633031.1 pyruvate dehydrogenase E1 component subunit beta-3, chloroplastic-like	2.41911	9.1e-20	3.49447	21.007	3.72458	3.12938	3.62943	25.2862	17.779	19.9558
Vitvi13g04124	XP_002281354.1 18.2 kDa class I heat shock protein	5.96331	9.25e-20	1.52059	105.152	1.47789	2.9193	0.164587	147.691	44.1264	123.637
Vitvi15g01631	XP_002280136.1PREDICTED: uncharacterized protein LOC100258561	1.70529	9.38e-20	15.4493	56.0953	16.9625	15.2942	14.0913	54.0035	58.7414	55.541
Vitvi18g01171	XP_002269120.1PREDICTED: uncharacterized protein LOC100259118	1.83423	9.67e-20	23.2292	92.2005	26.4987	21.7456	21.4433	77.7649	100.127	98.7099
Vitvi19g02002	RVW99640.1 Chaperone protein dnaJ C76, chloroplastic	4.13432	1.04e-19	1.45593	28.0037	1.48702	2.28459	0.596172	19.431	34.3431	30.2371
Vitvi02g00698	XP_002280253.2 transcription factor MYC2	1.45947	1.25e-19	44.1191	134.952	42.8979	52.348	37.1113	138.066	119.409	147.38
Vitvi07g00450	XP_002278548.1PREDICTED: uncharacterized protein LOC100243451 isoform X1	1.79408	1.28e-19	10.1304	39.2941	10.776	9.46048	10.1546	39.8849	36.6331	41.3644
Vitvi08g00884	XP_010653696.1 protein argonaute 4A	1.55381	1.33e-19	6.53819	21.3835	7.32571	6.59697	5.69188	21.4628	21.8725	20.8152
Vitvi17g00016	RVX17874.1putative beta-1,4-xylosyltransferase IRX10L	3.32075	1.33e-19	11.2858	123.679	9.37144	15.1238	9.36225	84.4976	177.13	109.409
Vitvi03g01396	XP_002277145.1 PI-PLC X-box domain-containing protein DDB_G0293730	2.80533	1.35e-19	30.9521	240.014	39.9984	26.4292	26.4288	167.151	313.298	239.593
Vitvi18g03257	XP_002266319.2 RING-H2 finger protein ATL7	2.19476	1.37e-19	10.3298	53.1556	11.4571	9.16895	10.3635	58.2102	39.1755	62.0813
Vitvi02g00512	XP_034673696.1acid beta-fructofuranosidase	3.59151	1.41e-19	1.67427	22.1761	1.16002	2.94003	0.922764	24.3567	20.0976	22.0741
Vitvi14g01675	XP_002272292.2 glucuronokinase 1	1.54442	1.48e-19	25.2462	82.1259	26.7799	25.679	23.2799	75.647	75.4706	95.26
Vitvi11g00582	XP_003633146.1 TPRXL	1.32749	1.57e-19	160.841	448.886	158.248	189.282	134.994	474.243	416.15	456.266
Vitvi18g00148	XP_002285908.1 protein GDAP2 homolog	3.71048	1.78e-19	11.194	160.083	12.0563	15.6731	5.85264	95.7143	221.034	163.502
Vitvi14g01438	NA	1.56026	2.02e-19	43.657	143.495	49.5425	40.7997	40.6286	136.333	152.539	141.615
Vitvi09g00388	XP_002279706.1PREDICTED: uncharacterized protein LOC100258307	1.9851	2.4e-19	4.89141	21.6455	5.10445	4.89255	4.67722	23.3952	20.5058	21.0354
Vitvi03g04400	XP_034680364.1magnesium-dependent phosphatase 1-like	5.62133	2.57e-19	0.343018	18.8172	0.361673	0.264599	0.402781	18.0426	19.4282	18.9808
Vitvi09g00606	XP_002267149.1 methyl-CpG-binding domain-containing protein 11	1.32037	2.57e-19	84.4378	235.174	90.3976	90.346	72.5699	265.745	217.032	222.745
Vitvi01g01742	XP_010657187.1PREDICTED: uncharacterized protein LOC100242008	1.95477	3.27e-19	24.269	104.853	27.7843	21.6514	23.3713	87.164	112.435	114.961
Vitvi18g00397	ADP37126.1putative hexose transporter	2.20525	3.8e-19	37.801	196.11	36.4648	36.8066	40.1317	242.631	129.439	216.26
Vitvi07g01983	XP_010652977.1PREDICTED: uncharacterized protein LOC104879939 isoform X1	2.5898	3.85e-19	1.94701	12.9661	2.17224	2.21149	1.45731	10.1922	14.8781	13.8281
Vitvi08g01245	RVW87442.1Ribulose bisphosphate carboxylase/oxygenase activase 1, chloroplastic	1.7879	4.92e-19	65.0261	248.684	64.3188	75.1909	55.5686	199.518	272.558	273.975
Vitvi01g02268	RVW24476.1REF/SRPP-like protein	1.00975	5.33e-19	179.066	402.737	188.616	179.524	169.056	437.36	376.18	394.672
Vitvi17g00540	XP_002271692.1 homeobox-leucine zipper protein HAT5	2.76054	6.44e-19	35.0914	262.825	35.9889	35.6982	33.587	166.177	372.871	249.426
Vitvi16g00181	XP_002275188.2PREDICTED: uncharacterized protein LOC100263114	2.72155	6.64e-19	8.60939	62.448	7.85613	12.1988	5.77319	59.772	75.8746	51.6973
Vitvi17g00695	XP_010663020.1 heat shock protein 101 isoform X1	2.68985	6.69e-19	23.8305	172.247	21.2473	28.2757	21.9686	210.606	95.7751	210.359
Vitvi10g02336	RVX08548.1Polyphenol oxidase, chloroplastic	11.4989	7.06e-19	0	25.4172	0	0	0	14.564	34.033	27.6545
Vitvi02g04117	XP_002281504.4 probable aminotransferase ACS10	2.58143	7.14e-19	1.79953	11.9385	1.72197	1.88969	1.78694	9.69875	13.2714	12.8454
Vitvi01g00397	XP_003631208.1 multicopper oxidase LPR1	3.52237	7.31e-19	14.7237	184.74	10.2692	25.1885	8.71346	132.009	205.837	216.373
Vitvi02g01805	XP_002264869.2 50S ribosomal protein L19-2, chloroplastic	1.83367	8.7e-19	31.9693	126.275	34.4008	34.5796	26.9275	115.596	149.704	113.526
Vitvi03g01531	XP_002284810.3 cytochrome P450 CYP82D47	4.47218	9.63e-19	1.19715	29.1144	1.13582	2.1605	0.295146	33.7534	28.6351	24.9547
Vitvi03g00152	RVW96714.1SKP1-like protein 1A	1.47234	9.72e-19	17.5207	54.0548	18.0121	18.1379	16.4122	48.7488	56.611	56.8045
Vitvi10g04721	XP_002268460.1PREDICTED: uncharacterized protein LOC100252690	1.19607	1.04e-18	368.669	941.051	349.019	414.446	342.541	931.001	841.028	1051.12
Vitvi18g00264	XP_003634429.1 F-box protein 7	1.19532	1.16e-18	43.6689	111.301	43.5726	45.0347	42.3996	104.062	116.374	113.466
Vitvi04g04080	RVW61936.1BURP domain-containing protein 3	3.33519	1.26e-18	5.30712	59.9414	4.70672	6.92599	4.28866	79.1855	33.8428	66.796
Vitvi14g00562	XP_002268590.2 transcription factor bHLH104	1.66074	1.34e-18	35.6021	125.519	39.0464	32.5041	35.2557	108.86	132.311	135.386
Vitvi13g02014	XP_002281456.1 18.2 kDa class I heat shock protein	4.41359	1.42e-18	1.67158	39.8696	1.92125	2.27056	0.822933	41.8578	23.5244	54.2267
Vitvi18g00948	XP_002282877.1PREDICTED: uncharacterized protein LOC100264357	2.26212	1.55e-18	4.3277	23.0261	4.41255	4.47548	4.09507	20.3343	26.1753	22.5686
Vitvi07g02309	XP_002266424.1 photosystem I reaction center subunit IV B, chloroplastic	2.5404	1.8e-18	19.2938	124.022	20.1081	21.2357	16.5376	112.985	171.519	87.5603
Vitvi16g01395	XP_002276645.1 protein phosphatase 2C 57	2.18709	1.92e-18	4.98839	25.2709	5.71504	4.56577	4.68435	23.544	29.6978	22.5709
Vitvi10g02178	XP_019073949.1PREDICTED: uncharacterized protein LOC100241484	1.61588	2.04e-18	61.9925	210.777	59.1686	71.9834	54.8255	176.105	215.283	240.943
Vitvi15g04511	XP_002271337.1 phytosulfokines 3	3.6471	2.04e-18	4.1885	57.5604	3.68009	5.3847	3.50069	46.2669	90.2017	36.2126
Vitvi04g01194	XP_002276904.1PREDICTED: uncharacterized protein LOC100244442	1.48885	2.2e-18	112.094	349.874	112.106	114.26	109.915	296.642	387.088	365.894
Vitvi10g00227	CBI25744.3unnamed protein product, partial	7.25141	2.57e-18	0.116958	20.0506	0.20137	0	0.149505	11.3418	29.465	19.3448
Vitvi01g00989	XP_003631293.1 cysteine-rich repeat secretory protein 38	4.75271	2.67e-18	0.282919	8.4676	0.356334	0.2444	0.248022	5.73428	11.2294	8.43907
Vitvi10g00697	RVX10787.1Protein SRG1	3.42305	2.71e-18	1.5875	19.0914	1.98518	1.03194	1.74538	17.9909	19.6269	19.6564
Vitvi11g00724	XP_002277050.1 heat shock 70 kDa protein	2.89003	2.73e-18	19.802	164.446	15.2495	24.0515	20.1051	185.096	90.2233	218.02
Vitvi06g00115	XP_002283329.1 probable plastid-lipid-associated protein 12, chloroplastic	3.24122	2.89e-18	1.39207	14.5762	1.30144	1.61448	1.26031	15.3887	17.8458	10.4942
Vitvi03g04189	XP_002285346.1 stress enhanced protein 1, chloroplastic	2.27542	4.61e-18	8.3633	45.0391	9.26748	7.40543	8.41699	38.37	52.9288	43.8184
Vitvi03g00216	XP_002282206.1 signal recognition particle 43 kDa protein, chloroplastic	2.18742	4.9e-18	10.8683	54.7858	8.94952	15.1602	8.49513	59.4443	53.6231	51.29
Vitvi13g01633	XP_002272961.1 serine carboxypeptidase-like 40	5.71079	5.8e-18	0.347087	19.799	0.383877	0.51488	0.142503	12.7669	36.8984	9.7316
Vitvi15g01028	XP_002276525.1 GDSL esterase/lipase At4g01130	5.34513	6.34e-18	0.242395	11.0643	0.316641	0.0579135	0.35263	11.8895	14.1917	7.11174
Vitvi16g01496	XP_019081367.1 cytochrome P450 89A2-like	5.74143	6.55e-18	0.259459	14.969	0.0751301	0.53591	0.167339	7.19371	21.8751	15.8383
Vitvi02g00139	XP_002269028.1PREDICTED: uncharacterized protein LOC100246151 isoform X1	1.77098	6.71e-18	4.06781	15.4295	4.22383	4.8135	3.16609	15.7729	15.0174	15.4981
Vitvi05g01408	XP_002268942.2 2-isopropylmalate synthase A	1.21448	8.02e-18	19.8592	51.3447	19.4769	21.6841	18.4166	49.7667	47.4277	56.8398
Vitvi18g02993	XP_010665121.1 F-box protein SKIP2-like	7.83224	8.29e-18	0.074874	18.3814	0.041677	0.182945	0	8.71889	33.7467	12.6786
Vitvi04g01334	XP_002264115.1 mannan endo-1,4-beta-mannosidase 7	2.17757	9.3e-18	13.2015	66.8971	17.0396	9.69244	12.8723	62.3825	67.5265	70.7823
Vitvi05g04027	CAN63272.1hypothetical protein VITISV_000396	2.06582	9.74e-18	43.4553	201.879	43.4499	43.4651	43.4509	162.674	236.705	206.259
Vitvi11g00238	XP_002280214.1 nudix hydrolase 8	4.6089	1.14e-17	1.19445	31.9729	1.44213	1.39998	0.741249	25.7066	54.8927	15.3193
Vitvi19g00291	RVW93093.1hypothetical protein CK203_031480	4.49646	1.3e-17	0.533862	13.1669	0.245507	0.740902	0.615176	9.18563	17.2942	13.0209
Vitvi06g01061	XP_002273249.1PREDICTED: uncharacterized protein LOC100263360	2.09812	1.39e-17	17.4646	83.6799	22.6789	14.1542	15.5609	84.4074	83.3116	83.3209
Vitvi03g00335	XP_003631650.1 BTB/POZ domain-containing protein At1g63850	1.34181	1.43e-17	40.9856	115.605	44.6824	45.2781	32.9964	122.902	109.785	114.128
Vitvi10g02412	NA	1.36423	1.43e-17	47.5976	136.632	46.52	47.3023	48.9704	120.096	138.121	151.678
Vitvi08g01484	XP_002277042.2 IQ domain-containing protein IQM3	3.28705	1.44e-17	1.24856	13.3789	0.963798	1.70854	1.07334	10.9165	18.1413	11.079
Vitvi05g01266	XP_002267838.1 xyloglucan endotransglucosylase/hydrolase 2	3.24756	1.46e-17	7.54133	79.0854	6.91968	11.9517	3.75257	98.9603	62.1068	76.1892
Vitvi07g02714	XP_019076866.1PREDICTED: uncharacterized protein LOC100262735	3.01527	1.62e-17	3.25393	29.295	4.29931	2.94878	2.51369	23.3504	32.4108	32.1237
Vitvi18g00808	RVW99964.1putative dihydroflavonol 4-reductase	1.47964	1.9e-17	31.3091	97.2131	32.6445	32.3627	28.92	84.9325	94.485	112.222
Vitvi11g00518	XP_019078713.1 36.4 kDa proline-rich protein	3.72477	2.19e-17	40.4781	607.231	59.9951	16.8354	44.6038	652.902	417.211	751.58
Vitvi17g01368	XP_002278448.1PREDICTED: uncharacterized protein LOC100247357 isoform X1	3.11097	2.26e-17	1.93746	18.4009	1.41007	2.56123	1.84109	14.3974	24.1322	16.6731
Vitvi13g00309	XP_002283358.1 expansin-A4	2.74208	2.44e-17	3.54416	26.3163	4.23534	3.62259	2.77455	26.7616	32.5751	19.6124
Vitvi07g01609	NA	3.03927	2.56e-17	5.14027	46.7227	4.3735	5.23579	5.81151	34.1504	69.2813	36.7363
Vitvi16g00878	XP_002270958.1 subtilisin-like protease SBT1.3	9.00232	2.76e-17	0.141523	77.9032	0.0692381	0.303927	0.0514051	19.9815	119.93	93.7977
Vitvi19g02080	XP_002273244.1 heat shock cognate protein 80	1.48528	3.16e-17	280.415	874.959	291.833	267.414	282	734.361	938.483	952.032
Vitvi01g00156	XP_010648584.1 pentatricopeptide repeat-containing protein At2g35130 isoform X1	3.7296	3.28e-17	0.871987	12.7335	0.94545	0.954532	0.715979	7.91159	18.5826	11.7065
Vitvi05g04059	XP_019075396.1PREDICTED: uncharacterized protein LOC100853716 isoform X8	10.6843	3.36e-17	0	37.3242	0	0	0	37.6423	29.6464	44.6839
Vitvi14g00420	XP_002272411.1PREDICTED: uncharacterized protein LOC100252151	12.6251	3.54e-17	0	233.554	0	0	0	354.537	87.0277	259.096
Vitvi06g01138	RVW18760.1UDP-glycosyltransferase 87A2	3.40912	3.57e-17	1.68066	19.6438	1.90658	1.87878	1.25664	12.3978	28.4669	18.0666
Vitvi03g00599	XP_002272147.1 upstream activation factor subunit spp27	2.00464	3.71e-17	42.8733	191.153	45.498	40.2626	42.8593	148.637	235.058	189.763
Vitvi11g01377	XP_002282550.1 serine acetyltransferase 5	2.11045	3.92e-17	15.5861	74.2614	14.6409	20.0956	12.0219	59.2183	82.7449	80.821
Vitvi05g01900	XP_002283579.1 putative calcium-transporting ATPase 13, plasma membrane-type	5.36103	3.97e-17	0.231702	10.3458	0.110334	0.339023	0.245748	6.39192	19.1986	5.44688
Vitvi19g00549	XP_002278339.1 GDP-L-galactose phosphorylase 2	2.55952	4.03e-17	115.079	750.467	104.054	122.611	118.573	467.46	1029.3	754.641
Vitvi14g02663	XP_002278850.1 perakine reductase isoform X1	2.67032	4.12e-17	5.87979	41.1567	4.2957	9.02267	4.32099	37.6117	44.9362	40.9221
Vitvi02g00175	XP_002264340.1 30S ribosomal protein S6 alpha, chloroplastic	2.00193	4.47e-17	10.2714	45.8521	11.8829	8.93667	9.99452	41.1868	50.6899	45.6795
Vitvi12g01873	XP_002270228.2 probable 3-hydroxyisobutyrate dehydrogenase-like 2, mitochondrial	1.24149	4.8e-17	96.2188	253.374	99.7348	94.5137	94.4078	234.315	276.401	249.407
Vitvi18g00815	XP_002284587.1 probable carboxylesterase 2	4.78581	5.38e-17	0.744319	22.2358	0.335044	1.41818	0.479732	12.4779	31.9417	22.2878
Vitvi12g01968	XP_002269617.1 ferredoxin-like	1.82353	6.47e-17	477.948	1873.74	484.152	513.379	436.313	1584.27	2376.71	1660.23
Vitvi04g04523	NA	10.6384	6.65e-17	0	14.6196	0	0	0	11.9823	17.676	14.2005
Vitvi18g03009	XP_010665204.1PREDICTED: uncharacterized protein LOC104882698	9.23215	7.42e-17	0.0805158	57.2054	0.241547	0	0	48.1998	67.8221	55.5943
Vitvi14g02026	XP_002284243.1 chaperone protein ClpB3, chloroplastic	1.18036	7.67e-17	18.9466	47.9661	18.4632	19.4792	18.8973	47.7682	42.8729	53.2573
Vitvi19g00198	XP_034679679.1protein RICE SALT SENSITIVE 3-like	2.62566	7.71e-17	3.09041	21.212	3.36217	2.55019	3.35887	17.1864	26.5925	19.8571
Vitvi11g00438	RVW47492.1 Aspartate racemase	3.60185	9.16e-17	1.34533	17.8819	0.746034	2.25141	1.03854	15.8072	21.0825	16.7559
Vitvi17g00753	XP_002280305.1 UDP-glycosyltransferase 74B1	1.93277	9.22e-17	24.5193	103.511	23.4254	29.4959	20.6367	79.6141	114.935	115.983
Vitvi06g00235	XP_002285363.1 protein RETICULATA-RELATED 4, chloroplastic	1.33682	9.36e-17	29.3102	82.2599	26.6389	32.9261	28.3655	74.7565	84.7867	87.2364
Vitvi03g00527	XP_010647731.2 O-acyltransferase WSD1	1.64912	9.91e-17	52.0979	181.836	51.9093	52.3079	52.0765	143.735	193.94	207.833
Vitvi18g00667	XP_010664515.1 probable strigolactone esterase DAD2	2.53636	1.01e-16	86.5501	556.444	92.7318	80.1593	86.7593	430.766	813.656	424.909
Vitvi08g01768	XP_010653873.1 kinesin-like protein KIN-7K, chloroplastic	1.51701	1.16e-16	7.95388	25.3687	8.43096	8.63804	6.79265	24.3434	22.2216	29.5412
Vitvi16g00811	XP_010662385.1 rust resistance kinase Lr10 isoform X1	1.48398	1.25e-16	13.3132	41.6499	15.2569	11.653	13.0296	40.0127	39.8734	45.0635
Vitvi08g00662	XP_002264350.1 omega-3 fatty acid desaturase, chloroplastic	1.83324	1.3e-16	11.6071	46.2377	11.6789	11.6455	11.497	57.2644	46.2433	35.2053
Vitvi19g00061	RVX03915.1BES1/BZR1-like protein 4; XP_010644097.1 BES1/BZR1 homolog protein 4	3.36484	1.35e-16	0.988164	9.22485	0.807399	1.62006	0.537038	7.64851	10.2173	9.80873
Vitvi11g00052	XP_002277280.1 photosystem I chlorophyll a/b-binding protein 6, chloroplastic	5.06494	1.48e-16	0.6422	23.5247	0.691197	1.04296	0.19244	19.6044	36.56	14.4099
Vitvi07g04577	XP_034691266.1uncharacterized protein LOC117918609 isoform X2	2.26301	1.54e-16	6.70148	35.9913	8.88742	5.20561	6.0114	33.0789	35.9015	38.9934
Vitvi06g01459	XP_010651909.1 cucumisin	5.14418	1.71e-16	0.268199	10.2396	0.11403	0.531829	0.158738	6.00969	16.0369	8.67227
Vitvi05g04566	XP_019075552.1 cytochrome P450 76C2-like	3.97434	1.77e-16	1.19092	20.7744	1.68013	1.3521	0.540537	13.2783	17.3122	31.7327
Vitvi14g00236	XP_002284549.1 protein AUXIN RESPONSE 4	1.34309	1.95e-16	33.661	95.1354	32.3007	35.2911	33.3913	84.8571	92.0168	108.532
Vitvi09g00361	XP_002284496.1 photosystem I reaction center subunit VI, chloroplastic	1.97983	2.04e-16	49.7839	217.642	58.2867	50.8247	40.2404	203.055	269.843	180.027
Vitvi01g00064	XP_010649509.1 alpha-1,4 glucan phosphorylase L-2 isozyme, chloroplastic/amyloplastic	3.87556	2.06e-16	0.338541	5.44886	0.170504	0.631499	0.213619	5.76203	5.35216	5.2324
Vitvi13g00631	XP_002272073.1 probable acetyltransferase NATA1-like	1.39578	2.35e-16	107.383	314.557	111.77	109.577	100.803	267.279	315.329	361.063
Vitvi19g01005	XP_002265455.1 cytochrome P450 CYP72A219	1.2641	2.69e-16	53.991	143.916	53.8268	60.4155	47.7308	138.987	158.366	134.395
Vitvi06g00715	XP_002273985.1 UDP-glycosyltransferase 87A1	2.68521	3.16e-16	4.47002	31.871	5.94414	4.32155	3.14438	22.7182	36.3626	36.5322
Vitvi18g00688	XP_002285152.1 3-oxo-Delta(4,5)-steroid 5-beta-reductase	1.46731	3.31e-16	312.18	961.155	299.122	333.183	304.235	804.463	926.414	1152.59
Vitvi05g01343	XP_002265846.1 probably inactive leucine-rich repeat receptor-like protein kinase At3g28040	3.50454	3.7e-16	0.452036	5.72306	0.554489	0.397862	0.403758	3.74083	5.46097	7.96739
Vitvi06g00725	XP_002277781.1 shewanella-like protein phosphatase 1	2.07854	3.82e-16	3.82658	18.107	4.07376	3.19324	4.21273	18.6369	17.2036	18.4805
Vitvi19g01884	XP_010644202.1 MLO-like protein 10	6.7226	4.31e-16	0.394919	46.2007	0.27395	0.300632	0.610175	52.4614	40.0851	46.0554
Vitvi16g01857	XP_010662490.1 L-idonate 5-dehydrogenase isoform X1; XP_034710771.1L-idonate 5-dehydrogenase; NP_001267883.1L-idonate 5-dehydrogenase	10.525	4.83e-16	0.581356	18.3768	0.455349	0.124925	1.16379	16.9836	20.4412	17.7056
Vitvi12g02485	XP_002271687.1 chlorophyll a-b binding protein 151, chloroplastic	2.44208	5.01e-16	149.535	893.249	149.16	190.97	108.474	759.919	1231.82	688.01
Vitvi10g00651	XP_010655586.1 probable LRR receptor-like serine/threonine-protein kinase At1g07650	3.51528	6.37e-16	0.402404	5.12295	0.56442	0.454221	0.188572	4.11757	4.7246	6.52669
Vitvi13g00134	XP_002278665.1 sodium-coupled neutral amino acid transporter 5	2.41585	6.45e-16	9.42581	55.4076	6.67846	13.9361	7.66291	49.0954	59.2749	57.8525
Vitvi11g01507	---NA---	2.76381	6.57e-16	12.0926	90.2241	10.6704	16.4346	9.17296	72.601	117.895	80.1766
Vitvi08g01838	XP_002282457.1 thioredoxin-like 1-1, chloroplastic	1.1645	6.93e-16	253.016	632.555	254.749	280.284	224.014	733.89	562.468	601.306
Vitvi02g00542	XP_003631445.1 leukocyte receptor cluster member 1 homolog	1.55494	6.98e-16	14.5035	47.4714	16.0369	13.6358	13.8378	46	51.7411	44.673
Vitvi10g02282	XP_002269728.2 cellulose synthase-like protein E6	3.20779	7.18e-16	0.893792	9.08564	0.651987	1.13828	0.891112	8.01211	12.3646	6.88025
Vitvi11g00980	XP_002273494.2 pentatricopeptide repeat-containing protein At5g13770, chloroplastic	4.53692	7.19e-16	0.130316	3.33971	0.0971062	0.239769	0.0540717	3.16442	3.00018	3.85454
Vitvi17g00480	XP_002264600.1 protein COBRA	1.30525	7.83e-16	89.0132	245.255	104.406	85.2835	77.3506	247.512	246.635	241.617
Vitvi16g00043	XP_003634014.2 cytochrome P450 89A2-like	1.1467	7.88e-16	20.6406	50.7924	20.7926	22.8178	18.3112	50.0719	52.2308	50.0745
Vitvi10g00468	NA	2.13041	8.65e-16	2.83319	13.8085	2.25098	2.97435	3.27423	13.7503	13.7616	13.9136
Vitvi07g01887	XP_002277064.1 amino acid transporter ANTL1	1.72436	8.69e-16	31.2612	114.631	31.9168	31.6453	30.2217	97.7671	140.974	105.152
Vitvi10g01831	XP_002268794.1 protein SRG1	1.59918	8.95e-16	7.38853	24.989	7.92045	8.09587	6.14928	28.1139	22.9999	23.8533
Vitvi09g04225	RVW70996.1Pyrophosphate-energized vacuolar membrane proton pump; RVW92031.1Pyrophosphate-energized vacuolar membrane proton pump	3.16795	9.37e-16	4.24652	13.3338	3.01376	4.21467	5.51113	13.5338	13.5372	12.9303
Vitvi06g04309	---NA---	4.09377	1.03e-15	3.39567	65.5381	6.12652	2.24108	1.81943	63.098	67.0318	66.4846
Vitvi14g01886	CBI35031.3unnamed protein product, partial	2.46703	1.05e-15	2.06536	12.7743	2.12515	1.70425	2.36669	10.9173	11.9195	15.4861
Vitvi11g00200	XP_010656218.1 protein EFFECTOR OF TRANSCRIPTION 2	1.31852	1.08e-15	27.8264	77.6072	26.5928	29.3365	27.55	80.9712	64.0335	87.8168
Vitvi02g01313	CBI34376.3unnamed protein product, partial	1.73582	1.16e-15	76.7772	282.952	64.1211	96.7183	69.4921	238.368	308.123	302.367
Vitvi19g01817	XP_002283497.2 probable LRR receptor-like serine/threonine-protein kinase At1g53440	4.10889	1.2e-15	0.432279	6.01155	0.24149	0.640895	0.414451	3.39401	7.69759	6.94305
Vitvi18g02474	XP_002276622.1 calvin cycle protein CP12-3, chloroplastic	1.39708	1.35e-15	272.933	797.115	253.593	337.274	227.934	839.748	820.265	731.331
Vitvi08g01150	XP_010653453.1PREDICTED: uncharacterized protein LOC100853790	1.84488	1.36e-15	10.5054	42.0446	10.6447	9.4257	11.4458	36.9768	46.4509	42.706
Vitvi11g00451	XP_002281941.1 adenine nucleotide transporter BT1, chloroplastic/mitochondrial	3.69634	1.36e-15	1.32738	18.8931	1.10396	1.87229	1.0059	10.0132	22.0274	24.6387
Vitvi04g01789	CAN63091.1hypothetical protein VITISV_032018	5.54114	1.42e-15	1.02068	52.0297	0.253829	1.25348	1.55474	18.3813	73.5292	64.1786
Vitvi03g00610	XP_002263529.2 protein CHROMOSOME TRANSMISSION FIDELITY 7 isoform X2	3.1371	1.45e-15	1.32745	13.004	1.20128	1.91151	0.86958	14.7886	9.79824	14.4253
Vitvi16g00929	XP_002269895.1 sorbitol dehydrogenase isoform X1	1.31831	1.54e-15	55.8565	155.223	52.327	57.1213	58.1212	134.953	159.15	171.568
Vitvi18g02406	XP_002264514.3 wall-associated receptor kinase-like 8	6.08022	1.7e-15	0.0654124	5.01586	0.126379	0.0346721	0.0351859	4.16918	6.74714	4.13124
Vitvi07g00241	XP_002269844.1 probable indole-3-pyruvate monooxygenase YUCCA10	1.26903	1.79e-15	31.715	85.5821	35.8054	31.9097	27.43	88.9984	78.3494	89.3986
Vitvi11g00080	XP_002278077.1PREDICTED: uncharacterized protein LOC100264608	1.47834	1.87e-15	44.4396	137.186	43.5843	55.2012	34.5333	136.297	138.304	136.956
Vitvi12g02486	RVW37602.1hypothetical protein CK203_073949	4.91425	1.87e-15	0.911691	30.3468	0.850905	0.747025	1.13714	16.4318	40.5489	34.0597
Vitvi12g00631	XP_010657383.1 uncharacterized GPI-anchored protein At4g28100	2.61979	1.9e-15	3.8919	26.6462	4.5619	3.03407	4.07972	20.3552	31.6398	27.9437
Vitvi02g00215	NA	2.07145	2.25e-15	5.71963	26.727	5.88772	5.21864	6.05254	21.2818	31.3438	27.5554
Vitvi02g01727	XP_003635295.1 cytochrome P450 CYP72A219	3.22964	2.4e-15	0.760463	7.9423	1.08374	0.625946	0.5717	7.38908	10.2353	6.20253
Vitvi18g00272	XP_002285857.1 photosystem II 22 kDa protein, chloroplastic	2.44227	2.58e-15	33.3478	199.612	35.6352	44.1605	20.2477	210.345	238.087	150.402
Vitvi19g00256	XP_002284781.1 lanC-like protein GCR2	1.2214	2.76e-15	13.9647	36.2681	14.5292	14.39	12.975	36.9096	37.0858	34.8088
Vitvi05g00209	XP_002274418.1 hydroxyproline O-galactosyltransferase GALT3	1.70523	2.92e-15	3.56273	12.943	3.80267	3.70937	3.17616	13.5987	13.2978	11.9327
Vitvi17g00543	XP_002271953.1PREDICTED: uncharacterized protein LOC100250168	1.99701	3.03e-15	14.0816	62.4412	14.8898	13.1911	14.1639	55.2856	78.1288	53.9092
Vitvi06g00263	XP_002285246.2 cytokinin riboside 5'-monophosphate phosphoribohydrolase LOG1 isoform X1	2.3171	3.08e-15	7.87025	43.5808	10.0971	7.26521	6.24844	34.4614	45.6497	50.6312
Vitvi14g03015	XP_019080535.1 disease resistance protein RPM1-like isoform X1	2.98372	3.1e-15	0.630868	5.58799	0.588574	0.466483	0.837547	5.73557	5.26946	5.75892
Vitvi05g00372	XP_002277919.1 probable 1-deoxy-D-xylulose-5-phosphate synthase, chloroplastic	2.3376	3.18e-15	25.4434	142.358	25.5443	34.9646	15.8213	181.031	129.111	116.934
Vitvi07g04439	RVW13766.1hypothetical protein CK203_083642	3.65001	3.29e-15	0.555834	7.80074	0.769932	0.695818	0.201751	8.67306	7.47774	7.25143
Vitvi05g01930	XP_010650062.1 1-aminocyclopropane-1-carboxylate oxidase homolog 1; XP_034686198.11-aminocyclopropane-1-carboxylate oxidase homolog 1-like; XP_010650061.1 1-aminocyclopropane-1-carboxylate oxidase homolog 1	2.88532	3.31e-15	9.04724	59.2153	8.66145	12.0363	6.44396	37.4552	82.3166	57.8742
Vitvi01g01536	XP_002266601.1 putative ABC transporter C family member 15	4.82276	3.39e-15	0.0585164	1.85354	0.0832682	0.0304594	0.0618216	1.38465	2.2502	1.92575
Vitvi08g01370	XP_002274910.2 receptor protein kinase TMK1-like	1.8713	3.61e-15	4.28968	17.5065	3.70119	3.99982	5.16803	15.7822	19.5407	17.1964
Vitvi16g00976	XP_002278915.1 E3 ubiquitin-protein ligase XBAT33 isoform X1	1.22923	3.69e-15	23.276	60.6154	20.8758	27.4839	21.4682	58.2602	60.0582	63.5279
Vitvi19g00579	XP_002276623.1 cell division protein FtsZ homolog 1, chloroplastic	1.69589	3.89e-15	29.3662	105.75	30.8341	28.0429	29.2216	86.2019	126.88	104.169
Vitvi01g00937	XP_002270296.1PREDICTED: uncharacterized protein LOC100258796	1.7214	3.95e-15	6.3725	23.4518	5.78251	7.60552	5.72948	26.0005	19.3368	25.0181
Vitvi16g01334	XP_003634161.1 caffeic acid 3-O-methyltransferase	2.34971	4.51e-15	15.6579	87.9073	14.8085	20.0712	12.0939	59.618	103.718	100.386
Vitvi01g00224	XP_002281154.2 protein CHUP1, chloroplastic	1.84595	4.93e-15	2.15113	8.61083	2.10319	2.3817	1.96848	9.68558	8.89258	7.25432
Vitvi05g00649	XP_002284322.1PREDICTED: uncharacterized protein LOC100240916 isoform X2	1.17597	4.98e-15	110.709	278.485	112.707	110.542	108.877	249.948	302.629	282.878
Vitvi11g01142	XP_010656745.1 tRNA-specific adenosine deaminase 2 isoform X1	2.21223	5.44e-15	6.5519	34.1027	8.24473	5.82203	5.58894	37.1498	26.2259	38.9325
Vitvi16g01946	XP_002276715.1 UDP-glycosyltransferase 88A1-like	4.39659	5.66e-15	0.60877	14.1165	0.933178	0.712395	0.180738	8.7491	20.3374	13.263
Vitvi12g00475	XP_002277789.1 photosystem II repair protein PSB27-H1, chloroplastic	2.55261	5.83e-15	15.9206	105.01	19.3294	14.9058	13.5267	153.006	81.8646	80.1592
Vitvi18g01152	XP_002279454.1 receptor-like cytosolic serine/threonine-protein kinase RBK1	4.32594	6.14e-15	0.258128	5.70846	0.13183	0.231473	0.41108	3.52164	7.37705	6.2267
Vitvi17g00483	XP_019082040.1 pentatricopeptide repeat-containing protein PNM1, mitochondrial	1.27114	6.26e-15	10.3976	28.0607	10.4084	11.1339	9.65061	31.1173	23.6018	29.4629
Vitvi14g01504	XP_010660721.1 serine/threonine-protein kinase CDL1 isoform X2	1.82456	6.52e-15	23.9713	94.033	21.3136	29.1812	21.4191	73.4975	96.8815	111.72
Vitvi06g00319	NA	2.09685	7.47e-15	630.769	2987.31	670.666	629.533	592.108	2155.57	4068.75	2737.61
Vitvi14g00920	XP_002275235.1 protein C2-DOMAIN ABA-RELATED 4	4.90209	8.55e-15	0.702298	22.6962	0.214851	1.49326	0.398786	13.7147	29.2427	25.1311
Vitvi14g02444	XP_010659744.1 S-adenosylmethionine synthase 4	1.50258	8.89e-15	150.931	474.222	121.062	188.466	143.265	438.556	498.211	485.9
Vitvi04g01281	XP_002267140.1 scarecrow-like protein 4	2.10818	9.5e-15	8.7118	41.4007	8.87775	11.0462	6.21141	37.6546	50.8357	35.7117
Vitvi05g01744	NA	7.7632	9.54e-15	0.265561	63.4583	0.246856	0	0.549828	50.8482	98.3556	41.1711
Vitvi05g00279	XP_002270819.1 50S ribosomal protein L18, chloroplastic	2.02951	9.64e-15	15.407	69.9717	17.6054	13.569	15.0468	63.7784	87.0293	59.1075
Vitvi18g00161	XP_002284761.1 hippocampus abundant transcript 1 protein isoform X1	3.35944	1.03e-14	0.570092	6.56411	0.791374	0.594204	0.324697	7.64107	6.38278	5.66848
Vitvi03g00056	XP_002269232.1 NADP-dependent D-sorbitol-6-phosphate dehydrogenase isoform X2	1.15235	1.12e-14	103.982	257.573	112.519	103.693	95.7345	235.95	252.016	284.751
Vitvi01g00457	XP_019074972.1 21 kDa protein-like	10.1033	1.15e-14	0	18.0929	0	0	0	12.05	23.2562	18.9725
Vitvi03g01592	XP_002269233.1 methylthioribose kinase	1.88754	1.2e-14	8.0187	32.8548	7.86237	8.56945	7.62428	28.4035	40.1883	29.9726
Vitvi14g01666	XP_002271099.1 surfeit locus protein 2	3.82105	1.21e-14	0.740459	10.0609	0.83265	0.629791	0.758936	8.1799	9.96988	12.0328
Vitvi03g00528	XP_034680762.1protein IN CHLOROPLAST ATPASE BIOGENESIS, chloroplastic-like	4.51279	1.25e-14	0.281087	7.19029	0.330352	0.145011	0.367899	7.3363	7.44666	6.78791
Vitvi15g01003	XP_002281031.1 probable WRKY transcription factor 46	1.87284	1.25e-14	6.39382	25.9563	4.98435	7.82048	6.37662	22.7373	26.7164	28.4153
Vitvi12g00200	XP_002280074.1 transcription factor bHLH30	1.97558	1.28e-14	2.98821	13.0819	3.30045	3.23035	2.43383	12.1297	12.6554	14.4606
Vitvi10g00220	XP_010646247.1 BTB/POZ domain-containing protein At5g47800 isoform X2	1.71761	1.29e-14	7.34188	26.7413	6.58034	9.29632	6.149	24.1608	26.6961	29.3671
Vitvi18g00998	XP_003634371.1 bifunctional nuclease 2	1.03204	1.48e-14	46.6057	106.177	49.404	47.3024	43.1107	108.983	110.063	99.4846
Vitvi11g00249	XP_002283473.1 glucan endo-1,3-beta-glucosidase 13	2.09556	1.51e-14	8.92739	42.314	9.83888	8.63096	8.31234	29.7306	51.6558	45.5556
Vitvi12g00198	XP_002280094.1 ketol-acid reductoisomerase, chloroplastic	1.733	1.73e-14	346.528	1273.67	326.845	403.887	308.851	985.802	1560.15	1275.07
Vitvi16g04364	XP_002267380.1 tubulin beta-1 chain	3.54119	1.81e-14	0.985722	12.7271	1.29755	0.756464	0.903146	9.98363	19.1626	9.03505
Vitvi18g00093	XP_019072216.1 Niemann-Pick C1 protein	1.73224	1.91e-14	10.0056	37.1237	9.35439	11.6692	8.99313	40.0021	26.77	44.599
Vitvi18g00261	XP_002285863.1 delta-aminolevulinic acid dehydratase, chloroplastic isoform X1	1.50025	1.95e-14	18.3987	57.9233	18.4709	17.6328	19.0924	51.8296	67.1954	54.745
Vitvi16g00028	XP_002264599.1 benzyl alcohol O-benzoyltransferase	2.8232	2.02e-14	1.91354	14.8834	1.4993	2.70003	1.54127	13.9815	19.3841	11.2846
Vitvi15g00993	XP_010661915.1 DEAD-box ATP-dependent RNA helicase 31 isoform X1	1.51427	2.03e-14	6.58779	20.9432	7.01663	6.618	6.12874	17.8597	21.106	23.8638
Vitvi01g01859	XP_002273828.1 cationic amino acid transporter 5	2.05367	2.15e-14	20.6325	95.4845	16.7527	26.6574	18.4873	104.957	66.0257	115.471
Vitvi12g02743	XP_019078793.1 disease resistance protein At4g27190-like	7.30304	2.25e-14	0.0258442	4.42586	0	0	0.0775325	5.22829	3.28092	4.76836
Vitvi11g00990	XP_010656730.1 RING-H2 finger protein ATL56-like	9.89924	2.26e-14	0	27.8373	0	0	0	25.8213	35.0326	22.6578
Vitvi15g00946	XP_010661956.1 auxin response factor 18	5.05628	2.26e-14	0.344239	12.4848	0.257399	0.436543	0.338774	3.31374	22.4638	11.6768
Vitvi04g00114	RVX17516.1Protein conserved in the green lineage and diatoms 27, chloroplastic	2.56166	2.47e-14	3.22039	20.948	2.87064	4.0503	2.74022	15.7285	25.1375	21.9779
Vitvi04g02184	XP_002263132.3PREDICTED: uncharacterized protein LOC100247168	1.09527	2.48e-14	120.547	288.31	125.189	111.019	125.433	297.107	268.826	298.997
Vitvi10g00740	XP_002275075.1 chlorophyll a-b binding protein of LHCII type 1	7.00519	2.62e-14	1.25998	177.706	2.28878	1.30236	0.188809	146.646	274.725	111.747
Vitvi15g00910	XP_002263012.1 auxin-responsive protein SAUR32	2.34822	2.95e-14	38.575	218.275	48.9526	31.1229	35.6494	158.758	285.76	210.308
Vitvi17g00366	XP_002274167.1 transcription factor DIVARICATA	4.56854	3.19e-14	0.340595	8.88329	0.365514	0.350975	0.305294	5.36734	14.4549	6.82765
Vitvi10g00715	XP_002271671.1 phytochrome E	1.38742	3.36e-14	5.67033	16.4681	5.51058	6.02747	5.47292	14.6829	18.1843	16.5371
Vitvi04g00466	XP_002285050.1 adenine nucleotide transporter BT1, chloroplastic/mitochondrial	2.306	3.48e-14	48.8123	266.237	48.8289	53.6561	43.952	180.122	381.801	236.788
Vitvi05g00613	NA	2.92367	3.53e-14	7.08084	58.6849	5.48767	10.8745	4.88032	40.8513	81.4212	53.7821
Vitvi01g00799	XP_002265467.1PREDICTED: uncharacterized protein LOC100263777 isoform X1	1.90235	3.57e-14	10.6535	44.4959	13.4713	10.5375	7.9517	46.8099	35.8525	50.8251
Vitvi12g00315	XP_002272559.1PREDICTED: uncharacterized protein LOC100262522	2.45152	3.84e-14	10.9526	66.2769	13.1759	11.0222	8.65979	58.0484	89.0509	51.7315
Vitvi08g01231	XP_002269159.1PREDICTED: uncharacterized protein LOC100249439	4.58114	3.89e-14	2.34401	60.9421	1.90079	4.36148	0.769759	56.4494	92.2542	34.1226
Vitvi12g00515	XP_002279657.2 50S ribosomal protein L6, chloroplastic	1.54308	4.07e-14	6.48647	20.9576	6.30309	7.23871	5.9176	19.8736	23.4412	19.558
Vitvi02g00605	XP_002282871.1 beta-amylase 3, chloroplastic	2.14733	4.31e-14	28.0622	138.519	25.0744	34.8937	24.2186	133.006	92.7143	189.836
Vitvi14g01796	XP_002274863.1 aldehyde dehydrogenase family 2 member B7, mitochondrial	1.12063	4.42e-14	107.396	261.066	116.148	98.7546	107.285	251.771	249.036	282.392
Vitvi05g01478	KAG6730805.1hypothetical protein I3842_01G097900	6.04349	4.52e-14	0.759655	55.2025	0.923174	1.01309	0.342701	26.741	85.4907	53.3758
Vitvi01g00241	XP_002281658.1 probable galacturonosyltransferase-like 3	4.25137	4.58e-14	0.619454	12.9654	0.71417	0.854977	0.289216	7.31356	17.2026	14.3799
Vitvi15g00144	XP_002264736.2 xylulose 5-phosphate/phosphate translocator, chloroplastic	2.75637	4.6e-14	2.76688	20.9589	3.88395	1.72793	2.68876	21.1156	23.9736	17.7875
Vitvi06g01346	XP_002274538.1 aquaporin TIP1-1	2.07631	4.81e-14	37.9082	179.232	48.6094	35.7787	29.3365	226.404	127.358	183.933
Vitvi01g01311	XP_002267463.2 heat shock protein 90-5, chloroplastic	1.02836	5.15e-14	41.7866	95.0677	41.9395	45.6104	37.8099	98.3439	82.8188	104.04
Vitvi10g01647	XP_003634854.1PREDICTED: uncharacterized protein At4g22160	1.76853	5.19e-14	20.0997	76.3842	22.8748	17.136	20.2883	70.5364	84.233	74.3831
Vitvi19g00405	XP_002280066.1 thioredoxin-like protein CXXS1	4.2545	5.48e-14	4.81478	99.5213	4.66302	7.4321	2.34922	44.4876	174.528	79.5483
Vitvi11g00341	XP_010656328.1 kinesin-like protein KIN-13B	1.30473	5.85e-14	16.2866	44.8329	15.6449	19.246	13.969	49.1418	37.8573	47.4997
Vitvi18g01526	XP_034677412.1co-chaperone protein p23-1-like	1.69013	6.08e-14	29.9156	107.23	34.1905	28.4966	27.0598	96.2117	130.2	95.2798
Vitvi07g00337	XP_010652198.1 poly [ADP-ribose] polymerase 2 isoform X2	3.50927	6.6e-14	0.473321	6.07624	0.454582	0.332571	0.632812	8.16878	5.05609	5.00385
Vitvi07g02433	CBI25688.3unnamed protein product, partial	1.50632	6.89e-14	51.9331	164.177	46.7998	58.5481	50.4513	147.01	151.949	193.573
Vitvi07g00256	XP_002267962.1 glutaredoxin-C11	5.13958	7e-14	1.35461	53.2815	2.61715	0.718015	0.728655	31.9382	88.6217	39.2844
Vitvi00g02082	NA	2.43569	7.6e-14	6.23405	37.4087	4.33232	7.04338	7.32645	36.9245	39.9768	35.3248
Vitvi03g00170	RVW38507.1Zeta-carotene desaturase	1.79681	8.91e-14	7.70678	29.9869	8.2528	6.29495	8.5726	26.502	28.7953	34.6635
Vitvi05g00382	XP_002278411.1 histidine-containing phosphotransfer protein 1	3.35982	8.91e-14	4.29499	48.3217	5.14983	5.16422	2.57093	32.1491	75.1431	37.673
Vitvi15g00919	XP_002262754.1PREDICTED: uncharacterized protein LOC100250645	2.98207	8.91e-14	1.80345	15.7911	1.22296	2.82543	1.36197	19.4733	13.3001	14.5998
Vitvi01g00956	XP_034692255.1transcription factor MYB124-like isoform X1	1.6392	9.26e-14	3.31708	11.4779	3.24059	3.48716	3.2235	10.3792	12.0067	12.0478
Vitvi07g02548	XP_010647317.1PREDICTED: uncharacterized protein LOC100245960 isoform X2	3.41741	9.42e-14	1.01004	11.8655	0.514441	1.45169	1.06398	9.93432	12.4246	13.2376
Vitvi14g02655	XP_010659916.1PREDICTED: uncharacterized protein LOC104881413 isoform X3	4.56301	9.98e-14	1.73891	45.0625	1.50531	1.90607	1.80536	14.5345	73.8403	46.8128
Vitvi02g00278	XP_002277627.2 E3 ubiquitin-protein ligase MARCH2 isoform X1	2.68948	1.01e-13	2.19932	15.8649	2.45486	1.5394	2.60369	12.5098	16.7581	18.3267
Vitvi05g01856	XP_010649775.1PREDICTED: uncharacterized protein LOC104879238 isoform X1	9.81289	1.03e-13	0	24.802	0	0	0	19.5896	18.9834	35.8331
Vitvi09g00126	XP_002276086.2 protein BIG GRAIN 1-like A	2.67496	1.07e-13	9.12208	64.6904	9.95307	7.50539	9.90779	38.8343	88.8373	66.3996
Vitvi15g00990	RVX09846.1Cyclic nucleotide-gated ion channel 1	2.21327	1.3e-13	15.9426	81.263	14.7933	21.7123	11.3221	73.7693	104.998	65.0218
Vitvi03g00251	XP_002283053.1PREDICTED: uncharacterized protein LOC100243457	1.96312	1.41e-13	34.4156	149.444	30.4445	40.708	32.0944	130.33	118.645	199.357
Vitvi14g01255	XP_002283177.1 translation initiation factor eIF-2B subunit delta isoform X1	1.5151	1.41e-13	16.4486	52.6143	19.1349	13.6031	16.6078	49.2597	51.5631	57.0201
Vitvi17g00629	XP_002284772.1 ribulose-phosphate 3-epimerase, chloroplastic	1.1464	1.44e-13	85.6587	210.863	84.6167	90.8547	81.5047	185.731	218.091	228.766
Vitvi03g00083	XP_010647342.1 probable aquaporin TIP3-2	4.41502	1.64e-13	0.597917	14.0477	0.688949	0.756051	0.348752	13.909	21.5488	6.68533
Vitvi07g00351	XP_002271665.2 pectinesterase	2.65275	1.67e-13	3.91241	27.1683	2.87232	6.18594	2.67898	34.1469	25.2739	22.0842
Vitvi18g00969	XP_002282403.1 3-ketoacyl-CoA synthase 4	1.22162	1.69e-13	10.2342	26.4926	10.2724	11.2274	9.20269	25.4293	29.096	24.9526
Vitvi19g00099	XP_003634665.1 tubby-like F-box protein 7	1.45039	1.73e-13	108.438	329.26	111.137	109.703	104.473	262.628	376.632	348.52
Vitvi01g01997	XP_002281366.1 probable S-adenosylmethionine-dependent methyltransferase At5g37990	6.07528	1.8e-13	0.063442	4.98684	0.156072	0.0342545	0	5.97754	2.77745	6.20553
Vitvi13g02241	XP_002270668.2 putative disease resistance RPP13-like protein 1	2.37146	1.89e-13	0.576306	3.34311	0.476793	0.604987	0.647138	3.90831	2.62211	3.4989
Vitvi08g01123	XP_010653484.1 E3 ubiquitin-protein ligase SGR9, amyloplastic	4.22147	1.94e-13	0.317782	6.58761	0.467795	0.192509	0.293043	3.76398	10.0303	5.96851
Vitvi13g00677	RVW97749.1Protein nuclear fusion defective 4	2.7098	2.05e-13	1.2372	8.90337	1.14709	1.51058	1.05391	6.46083	11.908	8.3413
Vitvi07g02461	XP_010646689.1PREDICTED: uncharacterized protein LOC100265081 isoform X1	5.81751	2.13e-13	0.119628	7.29476	0.0955572	0.183512	0.0798137	2.61417	14.9033	4.36679
Vitvi18g00878	XP_010664625.1 cytochrome P450 CYP82D47	10.099	2.32e-13	0	8.30376	0	0	0	3.77854	13.6513	7.48145
Vitvi07g00327	XP_002268904.1 caffeoylshikimate esterase	2.41937	2.47e-13	3.92599	23.3378	4.15299	3.26274	4.36224	17.999	30.7945	21.2201
Vitvi10g02177	XP_010646894.1 BTB/POZ domain-containing protein At3g22104	9.51139	2.56e-13	0	5.58407	0	0	0	5.42808	4.50375	6.82038
Vitvi01g01651	XP_003631355.1PREDICTED: uncharacterized protein LOC100852520	1.14458	2.67e-13	121.205	298.692	127.677	116.467	119.47	280.346	308.664	307.066
Vitvi14g01626	XP_010660828.1 ATP synthase mitochondrial F1 complex assembly factor 2	1.24404	2.98e-13	33.6995	88.885	32.7058	33.7183	34.6742	79.1122	92.8877	94.655
Vitvi12g02324	XP_002266647.1 protein ACCELERATED CELL DEATH 6	8.75943	3.04e-13	0.0211241	9.76887	0	0.0633723	0	5.71521	16.2716	7.31978
Vitvi18g01174	XP_002268860.1 2-oxoisovalerate dehydrogenase subunit alpha 1, mitochondrial	6.73477	3.05e-13	0.0797278	9.0653	0	0.239183	0	7.92678	14.0927	5.17638
Vitvi18g04188	QHQ96756.1calmodulin-like protein 51	4.23498	3.13e-13	11.2314	229.226	10.53	19.516	3.64834	210.874	361.596	115.207
Vitvi08g01621	XP_002266366.1PREDICTED: uncharacterized protein LOC100255653	2.06338	3.16e-13	2.36455	11.0407	2.90627	2.31111	1.87629	11.9295	11.0769	10.1157
Vitvi10g00568	XP_002274261.1PREDICTED: uncharacterized protein YNL011C isoform X1	1.66658	3.17e-13	4.10975	14.5343	4.20784	4.72675	3.39466	14.1827	12.7098	16.7104
Vitvi00g04570	RVW50648.1Acid beta-fructofuranosidase	5.3969	3.61e-13	0.157196	7.35435	0.191454	0.280135	0	5.64842	8.58088	7.83374
Vitvi07g00513	XP_010652323.1 probable cellulose synthase A catalytic subunit 8 [UDP-forming] isoform X1	2.61959	3.69e-13	1.84413	12.6158	2.13681	1.44303	1.95256	8.28802	15.1944	14.3649
Vitvi01g00052	XP_002267765.1 triose phosphate/phosphate translocator, chloroplastic-like	2.44794	3.7e-13	6.1212	37.347	8.43076	4.17828	5.75455	36.7626	44.58	30.6983
Vitvi01g00647	XP_002271876.1 inorganic phosphate transporter 2-1, chloroplastic	2.83376	3.96e-13	2.73203	21.7266	3.36299	3.40109	1.432	28.2797	14.2448	22.6554
Vitvi09g00043	XP_002268664.1 40S ribosomal protein SA	1.20816	4.57e-13	235.561	605.434	234.68	237.822	234.181	531.961	688.586	595.754
Vitvi08g00730	XP_002270392.1 trihelix transcription factor ASIL1	1.24065	4.78e-13	95.3006	250.258	90.2527	104.322	91.3271	211.222	261.484	278.066
Vitvi13g02251	RVW36865.1Mediator of RNA polymerase II transcription subunit 15a	1.02425	4.82e-13	99.9854	226.142	99.084	105.537	95.3357	210.06	237.82	230.546
Vitvi19g00591	RVW70231.1Upstream activation factor subunit spp27	1.91839	4.99e-13	378.492	1596.28	458.894	293.13	383.452	1255.91	1904.27	1628.65
Vitvi19g01824	XP_002283464.2 probable LRR receptor-like serine/threonine-protein kinase At1g53440 isoform X4	3.64168	5.09e-13	0.64234	8.74741	0.274465	1.13528	0.517272	8.05218	11.6265	6.56354
Vitvi08g04114	---NA---	9.76858	5.22e-13	0.0933782	93.7415	0	0.280135	0	48.8845	156.727	75.6126
Vitvi13g00173	XP_034705156.1macro domain-containing protein VPA0103	1.2726	5.39e-13	90.9019	244.821	86.273	87.9816	98.4511	223.132	269.097	242.235
Vitvi04g00047	XP_002275926.1 zinc finger CCCH domain-containing protein 23	2.71833	5.77e-13	28.3627	204.033	20.5301	48.49	16.0681	190.585	230.048	191.466
Vitvi16g01310	XP_002269666.3 protein RESPONSE TO LOW SULFUR 3-like	1.87207	5.79e-13	24.3308	98.4696	22.9783	33.5905	16.4235	100.861	93.0758	101.472
Vitvi08g01668	XP_003632735.1PREDICTED: uncharacterized protein At5g39865	2.55113	5.86e-13	6.94541	44.959	7.54215	6.84971	6.44436	26.2623	64.0246	44.5902
Vitvi11g01325	XP_010656090.1PREDICTED: uncharacterized protein LOC100245572	2.15255	6.11e-13	2.96115	14.74	2.88721	2.8593	3.13695	14.8452	12.4623	16.9124
Vitvi16g01324	XP_002268859.3 60S ribosomal protein L9	2.06355	6.2e-13	233.438	1078.03	215.537	258.484	226.293	746.81	1494.69	992.602
Vitvi17g01538	NA	1.78977	6.38e-13	19.5214	75.1443	23.4758	19.988	15.1004	71.9741	76.232	77.2266
Vitvi06g01927	XP_002273103.2 protein NUCLEAR FUSION DEFECTIVE 4	6.54955	6.66e-13	0.0547819	5.5702	0	0.164346	0	7.47098	5.29323	3.94639
Vitvi12g00219	XP_010657020.1 transcription factor TCP4	2.47572	6.82e-13	2.80365	17.3276	3.67591	2.76399	1.97105	16.1031	20.2576	15.6221
Vitvi06g01306	XP_002273792.1 ABC transporter G family member 3	1.32708	7.45e-13	6.91434	19.4254	7.70995	6.54638	6.4867	21.6899	17.7767	18.8095
Vitvi07g02572	XP_003635542.1PREDICTED: uncharacterized protein LOC100854495	1.78637	7.93e-13	17.7815	67.9175	19.7346	19.6984	13.9114	55.5762	75.3457	72.8305
Vitvi04g04242	RVW66500.1Phytoene synthase, chloroplastic	2.39225	8.01e-13	4.70457	27.3223	4.39853	5.5165	4.19868	25.2796	30.9067	25.7806
Vitvi18g02875	NA	5.98743	8.03e-13	0.551981	38.6649	0.255272	1.40067	0	48.4737	21.1998	46.3212
Vitvi02g04162	RVX15356.1hypothetical protein CK203_009113	9.7998	8.26e-13	0	17.2726	0	0	0	11.393	28.7067	11.718
Vitvi12g01912	CAN65629.1hypothetical protein VITISV_020152	9.36852	8.26e-13	0	2.3765	0	0	0	2.46715	1.78986	2.87249
Vitvi05g00541	XP_010649949.1 protein tesmin/TSO1-like CXC 2 isoform X1	2.9014	8.46e-13	1.23446	10.2632	1.46019	1.1407	1.10248	6.01392	10.0811	14.6946
Vitvi17g00732	XP_002283787.2 two-component response regulator ARR5	2.36477	8.68e-13	3.08819	17.6991	3.84618	2.99737	2.42102	13.6347	17.7454	21.7171
Vitvi12g00284	XP_010656992.1 ADP,ATP carrier protein 3, mitochondrial	1.24159	8.94e-13	213.143	561.142	225.148	204.731	209.551	485.315	628.787	569.322
Vitvi16g00040	XP_019081405.1 cytochrome P450 89A2	6.90292	8.94e-13	0.0663041	8.66794	0.075172	0.12374	0	2.8428	15.087	8.07404
Vitvi16g01143	NA	1.89014	1.11e-12	8.59405	35.8535	8.99832	6.93333	9.85051	36.232	27.7491	43.5794
Vitvi10g01833	XP_002270973.2 xyloglucan endotransglucosylase/hydrolase 2	4.38456	1.12e-12	0.529846	12.1426	0.308782	0.593	0.687757	6.33555	15.5694	14.5228
Vitvi18g00480	XP_002285719.1 purine permease 1-like; XP_002285718.1 purine permease 1	13.0454	1.26e-12	7.84232	121.412	0.424181	22.9256	0.177147	34.6284	223.854	105.752
Vitvi18g04555	RVW95751.1Protein NRT1/ PTR family 5.10	3.76956	1.29e-12	0.788552	11.9608	1.29475	0.710428	0.360478	9.16769	15.7449	10.9698
Vitvi06g00443	XP_002284063.1 heat shock cognate 70 kDa protein 2	2.2458	1.32e-12	40.5897	216.527	35.252	44.8922	41.6249	295.78	118.226	235.575
Vitvi14g04479	---NA---	1.99144	1.42e-12	9.61221	42.4365	9.4901	12.5237	6.82286	42.336	37.5302	47.4432
Vitvi05g00018	RVW99169.1Methylecgonone reductase	5.26032	1.49e-12	0.514292	21.2611	0	1.05073	0.492141	13.1562	30.8746	19.7524
Vitvi11g01634	XP_002262946.1 accelerated cell death 11-like isoform X1	3.92593	1.49e-12	5.52112	91.2706	2.57548	10.9285	3.05942	53.7413	89.3749	130.696
Vitvi02g00163	XP_010659520.1 auxin response factor 9	2.11504	1.51e-12	6.68418	31.9138	6.85395	8.88906	4.30952	32.1391	37.4803	26.1221
Vitvi12g00050	XP_002283566.1 chlorophyll a-b binding protein of LHCII type 1	7.43097	1.53e-12	2.33516	436.115	2.81835	4.00251	0.184628	388.044	629.975	290.325
Vitvi01g00482	RVW20072.1Zinc finger protein VAR3, chloroplastic	1.66443	1.59e-12	11.1134	39.2782	11.4026	10.6149	11.3226	30.9045	38.4621	48.468
Vitvi16g01401	XP_010662870.1 protein ABIL2	1.22212	1.61e-12	25.4024	65.9752	23.6762	29.817	22.714	66.7912	59.2954	71.839
Vitvi18g00686	XP_003634350.1 probable protein phosphatase 2C 63	2.02775	1.63e-12	3.86314	17.4157	4.10433	4.38344	3.10164	13.0918	19.8906	19.2646
Vitvi13g02024	XP_002280935.1 18.1 kDa class I heat shock protein	2.15538	1.72e-12	166.984	818.763	125.854	241.466	133.632	604.219	891.27	960.798
Vitvi12g02414	XP_002279953.1PREDICTED: uncharacterized protein LOC100253364 isoform X1	6.37712	1.76e-12	0.351157	31.1295	0.162194	0.800962	0.0903146	7.17777	60.1336	26.0772
Vitvi12g00137	XP_002277601.1 protein Mpv17 isoform X1	1.6834	1.79e-12	5.07078	18.1777	4.86084	5.005	5.3465	17.2863	16.9092	20.3376
Vitvi04g01309	XP_010649137.1 protein RADIALIS-like 3	4.93546	1.81e-12	0.529648	17.8752	0.701997	0.440211	0.446735	10.4899	31.6285	11.5073
Vitvi14g02949	XP_010660769.1PREDICTED: uncharacterized protein LOC100244618	1.08369	1.87e-12	79.1678	187.23	78.0154	79.7402	79.7478	172.658	176.953	212.08
Vitvi18g01869	XP_002272639.2PREDICTED: uncharacterized protein LOC100233118	1.28982	1.87e-12	7.92947	21.6176	8.20796	7.47578	8.10467	21.3905	22.8007	20.6616
Vitvi01g00170	XP_002278958.1 photosystem II stability/assembly factor HCF136, chloroplastic	1.28773	2.08e-12	12.9807	35.3412	13.9385	11.9941	13.0096	34.3934	37.6232	34.007
Vitvi13g00287	XP_002283701.1 protein kinase APK1A, chloroplastic isoform X1	2.97659	2.19e-12	1.3339	11.684	0.942929	2.00867	1.0501	14.7277	8.33536	11.989
Vitvi18g02690	XP_002284646.1 BRI1 kinase inhibitor 1	3.43668	2.23e-12	2.26637	27.081	3.27006	2.26235	1.26669	14.643	35.7739	30.8262
Vitvi09g00603	XP_010654791.1 equilibrative nucleotide transporter 8-like	1.9451	2.38e-12	5.60937	23.8537	5.98942	6.90378	3.93492	22.3279	27.9037	21.3296
Vitvi13g02013	XP_002281465.1PREDICTED: uncharacterized protein LOC100256408	1.28951	2.38e-12	32.0336	87.1886	33.1007	37.2425	25.7575	102.031	78.4589	81.0762
Vitvi15g01235	XP_010661175.1 annexin A7	4.2748	2.47e-12	0.513911	10.8719	0.606041	0.62073	0.314964	6.04665	19.4531	7.11579
Vitvi07g00652	XP_002271431.2 multiple organellar RNA editing factor 2, chloroplastic	1.03337	2.51e-12	56.6599	129.553	59.2823	53.293	57.4045	132.45	129.478	126.73
Vitvi18g04784	XP_010643992.1 F-box/LRR-repeat protein At3g48880 isoform X2	4.29069	2.51e-12	0.353529	7.62178	0.227163	0.664769	0.168655	8.40789	7.48629	6.97115
Vitvi07g01415	XP_003635105.1 UDP-glycosyltransferase 91A1-like	4.49425	2.6e-12	0.410906	10.0731	0.253511	0.602772	0.376434	7.13932	17.8371	5.24285
Vitvi04g00627	XP_002285577.1PREDICTED: uncharacterized protein LOC100264643	1.82276	2.62e-12	3.61472	14.2331	3.64764	4.19978	2.99673	15.2041	14.0114	13.4837
Vitvi06g00325	XP_002284918.2 exonuclease V, chloroplastic	1.54016	2.79e-12	6.7282	21.8315	7.32974	7.584	5.27086	24.9387	19.711	20.8448
Vitvi01g01511	NA	9.23563	2.84e-12	0	6.18305	0	0	0	5.2609	5.12523	8.16301
Vitvi05g00505	RVW55809.1 Ferredoxin-1	2.90987	2.84e-12	3.86999	32.5982	6.07133	2.66506	2.87359	30.532	35.2648	31.9977
Vitvi00g04762	XP_034696986.1mitochondrial pyruvate carrier 4	1.50305	2.85e-12	44.4226	140.217	50.13	40.7404	42.3975	130.14	154.53	135.981
Vitvi18g01130	XP_002274366.2 ferredoxin--NADP reductase, leaf-type isozyme, chloroplastic	1.75383	2.87e-12	20.6433	76.8453	21.7715	24.9879	15.1705	61.5855	88.6267	80.3236
Vitvi12g00103	XP_002282792.1 non-specific lipid-transfer protein A-like	9.74928	2.88e-12	0.311292	290.585	0.216346	0.356126	0.361404	21.2373	672.269	178.248
Vitvi09g01985	XP_002266544.2 reticulon-like protein B23 isoform X2	2.34901	3.03e-12	2.27105	12.8541	1.98678	2.79077	2.03559	12.2773	11.8642	14.4208
Vitvi08g00780	XP_002263634.1 BRCA1-A complex subunit Abraxas	1.08215	3.04e-12	28.8924	67.9482	27.165	34.3824	25.1299	69.2039	67.0141	67.6265
Vitvi02g00704	CBI33878.3unnamed protein product, partial	1.07186	3.21e-12	134.65	315.278	124.255	157.22	122.475	325.418	272.918	347.5
Vitvi17g00969	XP_010663064.1 protein ABHD17C	1.50081	3.22e-12	30.1688	94.7231	31.7832	31.44	27.2832	73.6095	106.742	103.818
Vitvi06g00562	XP_010650963.1 UDP-glucose iridoid glucosyltransferase	4.34179	3.23e-12	0.276278	6.15022	0.303957	0.476517	0.0483579	4.6119	7.81334	6.02541
Vitvi15g01030	XP_002280114.1 protein CURVATURE THYLAKOID 1A, chloroplastic	1.95947	3.52e-12	7.58739	32.7032	7.56438	8.01814	7.17967	31.6773	40.2828	26.1495
Vitvi01g00631	XP_002285501.1 protein SPIRAL1-like 1	1.17168	3.62e-12	41.4925	104.29	39.6531	40.0422	44.7821	103.656	109.237	99.9776
Vitvi05g00092	XP_002276533.1 acetate/butyrate--CoA ligase AAE7, peroxisomal	3.22837	3.83e-12	54.8695	46.5497	49.5288	69.9895	45.0901	57.3306	31.7832	50.5354
Vitvi13g01900	RVW42322.1Polyadenylate-binding protein-interacting protein 2	1.68523	3.86e-12	271.643	963.735	250.671	374.128	190.13	943.087	1008.57	939.552
Vitvi05g00522	NA	1.46267	3.94e-12	16.4779	50.416	17.5305	17.661	14.2422	41.4683	52.3269	57.4528
Vitvi09g00629	XP_002265016.1 adenine phosphoribosyltransferase 5	3.03443	4.25e-12	1.12128	10.1121	0.725175	1.77102	0.867647	9.90822	11.1422	9.28596
Vitvi05g00350	XP_002276628.1 divinyl chlorophyllide a 8-vinyl-reductase, chloroplastic	1.95789	4.64e-12	2.83022	12.3104	2.56567	2.9407	2.98428	14.2214	10.7665	11.9434
Vitvi10g00835	NP_001268069.1ornithine aminotransferase	1.02918	5.02e-12	49.0846	111.722	50.0272	54.0219	43.2047	116.763	95.889	122.514
Vitvi14g00246	XP_002284712.1PREDICTED: uncharacterized protein LOC100264831	1.97694	5.26e-12	6.09447	26.4959	6.24858	6.74384	5.29098	21.1082	33.8501	24.5293
Vitvi16g01034	RVX01897.1Tubulin beta-1 chain	6.67231	5.29e-12	0.216482	23.8406	0	0.214364	0.435081	22.0043	21.63	27.8875
Vitvi16g01342	XP_003634154.1 ribosome-binding factor PSRP1, chloroplastic	1.61356	5.75e-12	16.1822	54.9385	13.9742	21.4364	13.1361	56.0988	49.1725	59.5442
Vitvi10g01790	XP_034698451.1signaling peptide TAXIMIN 1-like	2.17027	5.92e-12	93.7267	463.591	83.5998	129.812	67.768	327.637	549.049	514.086
Vitvi12g02554	XP_003633349.1 50S ribosomal protein L29, chloroplastic	1.30754	6.05e-12	26.5286	72.8755	27.7836	27.7673	24.0349	65.6021	81.7522	71.2722
Vitvi18g02237	XP_003634940.1PREDICTED: uncharacterized protein LOC100243104	1.42175	6.72e-12	9.43687	28.1714	10.4373	9.19141	8.68186	26.2311	28.2819	30.0012
Vitvi03g00076	XP_002276432.2 pentatricopeptide repeat-containing protein MRL1, chloroplastic isoform X1	1.59359	6.82e-12	3.19934	10.7647	3.74712	2.81027	3.04064	10.3935	11.9517	9.94898
Vitvi15g01058	XP_002276095.2 G-type lectin S-receptor-like serine/threonine-protein kinase SD2-2	3.03051	6.97e-12	0.471465	4.25041	0.30696	0.765585	0.341849	4.35595	3.89008	4.50519
Vitvi08g00955	XP_003632618.1 transcription factor PCL1	1.28098	7.37e-12	18.438	49.7246	18.3663	19.7536	17.1942	46.1588	54.9808	48.0342
Vitvi04g01498	XP_002262983.1 rac-like GTP-binding protein ARAC1	1.48563	7.73e-12	15.4982	48.1706	14.4818	16.3928	15.6198	44.591	53.2122	46.7085
Vitvi13g00147	XP_002274385.2 uroporphyrinogen decarboxylase	1.23041	8.08e-12	16.2485	42.2623	15.7307	18.9303	14.0846	39.9854	45.4202	41.3812
Vitvi02g01270	XP_002269362.2 probable receptor-like protein kinase At1g49730	5.90115	9.5e-12	0.263276	16.7938	0.121756	0.668071	0	9.99265	30.1541	10.2345
Vitvi08g01970	RVW79636.1putative serine/threonine-protein kinase PBL8	2.00875	9.65e-12	8.48739	37.8041	10.0134	8.63396	6.81482	30.6933	46.9853	35.7338
Vitvi19g01389	XP_002268750.1 60S ribosomal protein L18a	1.40746	9.91e-12	42.2313	124.5	47.0828	40.8722	38.7388	115.009	147.29	111.202
Vitvi10g04227	CBI38299.3unnamed protein product, partial	5.5972	1.01e-11	0.0586993	3.07668	0	0.150622	0.0254757	2.42963	2.37473	4.42568
Vitvi09g04392	CAN83116.1hypothetical protein VITISV_010369	1.81699	1.03e-11	23.4463	92.1337	18.4405	25.3877	26.5107	96.04	85.5225	94.8386
Vitvi13g02488	XP_002277909.1 photosystem II 5 kDa protein, chloroplastic	2.12439	1.03e-11	50.5868	242.261	51.646	65.2775	34.837	194.826	329.058	202.898
Vitvi18g02192	XP_003634942.1PREDICTED: uncharacterized protein LOC100248314	2.40925	1.03e-11	4.30725	25.1076	3.77433	5.99492	3.15249	18.0616	31.8165	25.4447
Vitvi19g01578	RVW93522.1hypothetical protein CK203_035040	3.95774	1.04e-11	0.232549	4.0019	0.293646	0.322246	0.0817554	3.54411	4.93541	3.52618
Vitvi11g01048	XP_002265964.3 isoamylase 1, chloroplastic	1.22773	1.1e-11	8.50853	22.245	9.31567	7.76702	8.4429	21.2938	22.4859	22.9553
Vitvi13g04325	CAN66452.1hypothetical protein VITISV_004612	9.05578	1.11e-11	0	11.631	0	0	0	10.2371	9.13924	15.5168
Vitvi17g00819	XP_019081891.1 carbonic anhydrase 2 isoform X1	8.24194	1.16e-11	0.0555222	18.1086	0	0.166566	0	8.67109	17.7074	27.9474
Vitvi04g01575	XP_002273009.1 cancer-related nucleoside-triphosphatase homolog	1.39178	1.22e-11	10.6743	31.2587	11.3508	10.2298	10.4425	28.3257	29.6004	35.85
Vitvi08g02224	NA	1.788	1.23e-11	249.292	951.573	268.15	265.84	213.885	696.618	1242.72	915.378
Vitvi11g04096	---NA---	1.81707	1.23e-11	45.8836	178.644	41.8772	60.5644	35.2093	149.955	179.868	206.108
Vitvi18g02632	XP_010664486.1PREDICTED: uncharacterized protein LOC104882515	4.72774	1.23e-11	0.314535	9.07455	0.0575506	0.75787	0.128184	10.0948	7.45369	9.67518
Vitvi06g00517	XP_019076105.1 protein plastid transcriptionally active 16, chloroplastic isoform X2	1.94496	1.25e-11	18.9978	80.5479	17.8147	27.2267	11.9521	78.8025	85.2718	77.5692
Vitvi07g00656	XP_002271260.2 protein NRT1/ PTR FAMILY 5.2	2.35551	1.29e-11	1.31669	7.4906	1.00142	1.70948	1.23915	9.0126	7.22384	6.23535
Vitvi18g04157	NP_001268019.1acyl-CoA-binding domain-containing protein 3-like precursor	1.064	1.29e-11	122.481	284.926	130.326	130.694	106.422	266.247	276.912	311.62
Vitvi13g02104	XP_002264646.1 IQ domain-containing protein IQM3 isoform X1	3.2431	1.3e-11	0.536454	5.56937	0.450279	0.741202	0.417881	4.40803	7.4938	4.80629
Vitvi06g00451	XP_002283965.1 putative E3 ubiquitin-protein ligase XBAT31	1.84532	1.31e-11	12.5913	49.9389	11.1576	15.0699	11.5464	36.6287	63.0302	50.1579
Vitvi15g00172	XP_002264055.2 probable glutathione S-transferase	8.97163	1.33e-11	0	10.8805	0	0	0	9.75727	13.0701	9.81403
Vitvi17g00825	RVW53110.1Serine/threonine-protein kinase ATM	1.05937	1.35e-11	4.92343	11.4494	5.08904	4.8611	4.82016	11.5088	11.1994	11.6401
Vitvi13g00471	XP_002280581.1 18.1 kDa class I heat shock protein	2.91215	1.38e-11	7.56321	62.4715	4.90273	11.2164	6.57047	34.5006	73.5291	79.3848
Vitvi13g01175	XP_003633516.1 cinnamoyl-CoA reductase 1 isoform X1	1.46525	1.41e-11	14.0708	43.423	15.1461	11.9991	15.0672	38.1354	44.1663	47.9675
Vitvi19g00275	XP_019073031.1PREDICTED: uncharacterized protein LOC100264154	1.84307	1.47e-11	10.3676	41.3328	7.33229	13.9403	9.83003	42.463	34.6761	46.8594
Vitvi04g00610	XP_002285564.1 phospholipid hydroperoxide glutathione peroxidase 1, chloroplastic	1.04035	1.48e-11	26.1109	59.9595	26.3456	27.077	24.9102	67.0736	58.1926	54.6121
Vitvi07g02210	XP_002272357.1 60S ribosomal protein L19-2	1.48941	1.51e-11	394.278	1228.65	396.388	402.45	383.996	934.542	1486.24	1265.16
Vitvi04g01759	XP_002263124.1 2-oxoglutarate-dependent dioxygenase DAO	2.68245	1.53e-11	3.07329	22.0854	2.47929	2.47343	4.26714	25.3895	25.329	15.5376
Vitvi07g01278	XP_010646387.1 protein HGV2 isoform X1; XP_010646388.1 protein HGV2 isoform X2	8.71546	1.53e-11	1.78121	12.9538	2.12621	1.72461	1.49279	14.579	12.7498	11.5327
Vitvi18g02657	XP_002285105.1 isoflavone 2'-hydroxylase	1.83721	1.53e-11	94.6224	373.838	92.4302	104.767	86.67	247.237	470.16	404.117
Vitvi15g00929	XP_010661976.1 protein yippee-like At4g27745	3.36108	1.58e-11	2.51383	28.8752	3.49438	2.00867	2.03844	18.7444	27.4738	40.4075
Vitvi13g02435	XP_002269174.2PREDICTED: uncharacterized protein LOC100263584	1.42839	1.61e-11	12.0608	35.9451	11.1099	14.6035	10.4691	32.6135	38.0818	37.1399
Vitvi10g04446	KHN46056.1 CBL-interacting serine/threonine-protein kinase 3	9.00653	1.7e-11	0	11.1435	0	0	0	14.7238	10.6994	8.00727
Vitvi09g04017	CBI35825.3unnamed protein product, partial	3.83671	1.8e-11	1.678	26.7302	2.26908	0.996034	1.76889	22.2742	36.1182	21.7982
Vitvi13g01749	XP_002275752.1 thylakoid lumenal 19 kDa protein, chloroplastic	2.66177	1.85e-11	5.74344	40.4329	8.42396	4.77132	4.03503	41.2517	51.4039	28.6431
Vitvi09g00617	XP_002266165.1PREDICTED: uncharacterized protein PIFI	2.94984	1.93e-11	2.19372	18.5739	1.58755	3.04881	1.9448	14.9454	26.0548	14.7215
Vitvi04g01424	XP_003631871.2 lactoylglutathione lyase	1.82649	1.95e-11	5.53926	21.9729	6.342	4.63979	5.63599	19.4838	20.9638	25.471
Vitvi06g00786	XP_002267919.1 40S ribosomal protein S26-3	1.21088	1.96e-11	287.44	741.608	289.816	271.229	301.276	646.061	834.433	744.331
Vitvi14g00974	XP_002273328.1 transcription repressor MYB6	9.1631	2.04e-11	0	6.54868	0	0	0	4.49752	9.8013	5.34722
Vitvi07g04330	XP_034692497.1chloroplast envelope quinone oxidoreductase homolog	1.41032	2.07e-11	41.7038	122.764	46.1401	46.3298	32.6414	108.45	138.05	121.793
Vitvi09g00590	RVW32202.1Embryo-specific protein ATS3B	2.82499	2.07e-11	14.9005	116.867	12.5488	23.7678	8.38506	135.525	67.3632	147.713
Vitvi18g01213	XP_002266022.1 thioredoxin	4.85365	2.19e-11	0.748287	23.3148	0.205881	1.65684	0.382136	22.8606	36.0958	10.9879
Vitvi06g04456	NA	2.41131	2.2e-11	8.16355	48.0363	8.69054	7.60618	8.19391	36.2929	72.5318	35.2842
Vitvi01g00438	XP_019078554.1 MLP-like protein 34	5.85921	2.26e-11	0.400619	25.4085	0.277904	0.304971	0.618981	15.6525	50.0054	10.5676
Vitvi14g02454	NA	2.02997	2.37e-11	624.085	2821.31	582.265	642.04	647.949	1799.75	3920.21	2743.98
Vitvi08g01813	XP_002281927.1 putative H/ACA ribonucleoprotein complex subunit 1-like protein 1	1.98076	2.4e-11	18.7196	81.8294	22.9765	17.7692	15.4133	64.9242	106.337	74.2274
Vitvi11g00430	XP_002285038.1PREDICTED: uncharacterized protein LOC100247481	1.50817	2.44e-11	116.522	367.241	108.157	134.57	106.838	275.483	401.336	424.905
Vitvi15g00244	XP_002264618.1 mechanosensitive ion channel protein 10	4.6705	2.46e-11	0.381391	10.4632	0.119967	0.756999	0.267206	4.39204	16.7534	10.2443
Vitvi03g00551	XP_002285358.1 D-3-phosphoglycerate dehydrogenase 1, chloroplastic	1.56747	2.47e-11	15.0427	49.4258	13.6493	16.7883	14.6906	37.2473	55.4579	55.5722
Vitvi16g00937	XP_002280194.1 post-GPI attachment to proteins factor 3	1.59671	2.64e-11	10.078	34.2763	11.6271	8.80661	9.80036	41.4574	27.3635	34.0081
Vitvi09g01592	XP_019077491.1PREDICTED: uncharacterized protein LOC100855084 isoform X2	2.37645	2.68e-11	1.26926	7.32789	1.36351	1.57113	0.873133	6.52782	6.26849	9.18734
Vitvi15g00821	XP_002274443.1 protein-ribulosamine 3-kinase, chloroplastic	1.66442	2.86e-11	6.91225	24.2627	6.52808	7.67868	6.53	18.683	27.401	26.7041
Vitvi06g00539	XP_002282298.1 DNA-directed RNA polymerase II subunit RPB7	1.10278	3.01e-11	35.1265	83.8266	36.1773	36.4761	32.7259	75.5575	90.7096	85.2127
Vitvi01g01827	XP_034695874.1ethylene-responsive transcription factor ERF118-like	2.20983	3.13e-11	8.7014	44.4953	7.76789	9.06205	9.27427	32.7714	62.3384	38.3761
Vitvi11g00149	XP_002281183.1 telomere repeat-binding factor 4 isoform X2	1.10908	3.3e-11	24.7006	59.4322	26.4927	23.0926	24.5164	56.0048	61.0268	61.265
Vitvi18g03051	XP_002272533.1 NAD(P)H-quinone oxidoreductase subunit T, chloroplastic	2.88856	3.32e-11	3.92681	32.5349	5.92552	3.68807	2.16684	29.7454	23.6084	44.2508
Vitvi17g01360	XP_002282848.1PREDICTED: uncharacterized protein At3g17950 isoform X1	2.11768	3.45e-11	7.85705	37.8366	6.0383	8.04636	9.48651	34.0098	46.2665	33.2336
Vitvi15g00492	XP_002267346.1 10 kDa chaperonin 1, chloroplastic	1.1361	3.46e-11	44.1525	108.259	48.3445	43.5762	40.5368	100.917	101.099	122.762
Vitvi06g00029	XP_034687763.1YTH domain-containing protein ECT4	1.62042	3.51e-11	137.752	468.799	121.528	163.656	128.071	337.072	529.61	539.714
Vitvi14g01826	XP_002280653.1 ferredoxin-thioredoxin reductase catalytic chain, chloroplastic	1.34021	3.65e-11	11.9571	33.7207	12.7318	11.4847	11.6549	33.7899	36.5103	30.862
Vitvi09g00610	XP_002266582.1 protein LURP-one-related 12	2.31768	3.67e-11	4.84845	26.6599	5.25226	6.65681	2.63628	25.4755	28.7429	25.7613
Vitvi05g02271	XP_002279785.1 60S ribosome subunit biogenesis protein NIP7 homolog	1.43259	3.81e-11	28.7405	86.1966	31.4786	28.0332	26.7097	69.3515	97.0707	92.1677
Vitvi07g04573	XP_034691667.12-hydroxy-6-oxononadienedioate/2-hydroxy-6-oxononatrienedioate hydrolase-like isoform X1	5.65454	3.87e-11	0.139276	7.56684	0	0.417828	0	6.73981	6.90121	9.05951
Vitvi14g02971	CBI21346.3unnamed protein product, partial	3.5513	3.87e-11	0.739377	9.5778	1.05574	0.901112	0.261276	7.36212	12.2934	9.07785
Vitvi05g02190	CBI36681.3unnamed protein product, partial	2.4801	4.14e-11	10.6214	66.3744	13.3481	10.5396	7.97648	99.4122	58.6616	41.0494
Vitvi16g00957	XP_002279586.1 F-box protein PP2-A13	1.30076	4.27e-11	77.0432	211.344	81.4217	71.7184	77.9894	191.331	249.025	193.675
Vitvi18g02653	NA	1.14958	4.41e-11	37.0166	91.404	36.629	42.5519	31.869	92.7924	85.5838	95.8359
Vitvi13g00725	XP_002271647.1PREDICTED: uncharacterized protein LOC100247238	1.13943	4.52e-11	18.1034	44.5078	19.599	17.8939	16.8173	44.8534	43.1216	45.5483
Vitvi03g00712	XP_002276272.1 phytosulfokines	5.76654	4.6e-11	0.486306	28.1837	0.102731	1.12737	0.228815	12.0683	55.7603	16.7225
Vitvi10g01366	XP_002272282.2 nicotinamidase 2	2.13667	4.61e-11	4.79068	23.3599	5.43124	4.74386	4.19696	20.691	27.9443	21.4442
Vitvi12g00638	XP_002274772.1 vesicle-associated protein 4-1	4.82987	4.61e-11	0.940719	30.1775	1.97275	0.0698352	0.779571	18.9454	37.6237	33.9633
Vitvi17g00188	XP_002282720.2 TPR repeat-containing thioredoxin TDX	1.054	4.63e-11	44.3243	102.153	40.8386	52.509	39.6253	96.5706	102.541	107.349
Vitvi16g01065	XP_002272050.1PREDICTED: uncharacterized protein At3g49055	1.174	4.64e-11	15.4187	38.9417	15.2209	14.6298	16.4053	38.3459	34.594	43.8851
Vitvi11g00351	XP_002284605.1 multiprotein-bridging factor 1c	1.27398	4.71e-11	299.976	813.75	304.27	297.522	298.136	957.598	611.14	872.512
Vitvi00g04449	XP_002264391.3 probable amino-acid acetyltransferase NAGS1, chloroplastic	6.31511	4.8e-11	0.99842	89.0793	2.34646	0.302941	0.345859	77.9638	92.7265	96.5476
Vitvi18g00346	XP_002285820.1 transcription factor TGA4	1.5093	4.81e-11	7.58733	23.9846	8.43948	8.17188	6.15063	22.6686	25.5223	23.7628
Vitvi16g01018	XP_002267609.1 remorin	1.87429	5.02e-11	35.9691	145.067	33.9488	47.1383	26.8202	108.368	180.076	146.758
Vitvi13g00131	XP_010658205.1 wound-induced protein 1	1.39995	5.11e-11	344.571	1010.78	267.339	436.602	329.772	983.217	899.753	1149.36
Vitvi02g01664	XP_034701716.1 50S ribosomal protein L30	1.68861	5.15e-11	33.4801	119.423	34.2111	37.7693	28.4599	92.1988	133.256	132.814
Vitvi16g01388	XP_002275994.2 thylakoid lumenal 17.4 kDa protein, chloroplastic	2.14672	5.17e-11	4.19121	20.5961	5.39687	4.47985	2.69692	19.4853	22.9162	19.3868
Vitvi08g01517	XP_002283576.1 delta(14)-sterol reductase isoform X1	1.0846	5.32e-11	20.9204	49.3414	21.3651	23.2451	18.151	47.3485	47.9794	52.6963
Vitvi13g01545	XP_002265724.1 xanthoxin dehydrogenase	1.59131	5.51e-11	60.2962	201.741	64.5042	58.9041	57.4801	145.706	237.098	222.421
Vitvi11g01348	XP_010656135.1 RING-H2 finger protein ATL39-like	2.87696	5.61e-11	1.51066	12.2794	1.25433	1.62677	1.65088	11.5606	13.8667	11.4109
Vitvi05g00765	PON94782.1 Splicing factor 3B, subunit	1.308	5.68e-11	68.6728	189.239	70.0763	65.1174	70.8247	167.144	221.849	178.724
Vitvi04g00463	XP_010648647.1 protein OVEREXPRESSOR OF CATIONIC PEROXIDASE 3	1.24928	5.71e-11	11.6247	30.7047	11.289	12.0131	11.572	29.2456	34.4555	28.4131
Vitvi07g01619	XP_002284222.1 ribonuclease III domain-containing protein RNC1, chloroplastic	1.28231	5.75e-11	8.47153	22.8719	8.94183	9.24444	7.22832	22.5566	25.0538	21.0054
Vitvi15g00522	XP_002269870.2 cytochrome P450 714C2	3.83448	5.94e-11	1.52949	23.6359	1.1095	3.02135	0.457631	14.8788	27.4637	28.5653
Vitvi05g00486	XP_002282143.1 heat shock 70 kDa protein 8	1.53293	5.96e-11	17.5939	56.7613	13.7105	21.096	17.9752	55.3338	46.7615	68.1884
Vitvi18g00894	XP_002283699.1 oxygen-evolving enhancer protein 1, chloroplastic	5.02448	5.97e-11	0.663942	23.514	0.844881	1.03625	0.110695	23.8333	40.1439	6.56479
Vitvi14g03001	XP_002273651.1PREDICTED: uncharacterized protein LOC100262706 isoform X1	2.67977	6.05e-11	1.20191	8.49384	1.05947	1.26376	1.28249	6.22677	11.2033	8.05141
Vitvi14g01456	XP_002276522.1 protein COFACTOR ASSEMBLY OF COMPLEX C SUBUNIT B CCB1, chloroplastic	2.9664	6.38e-11	1.98178	17.0376	2.15438	2.21645	1.57451	13.5427	25.8924	11.6776
Vitvi07g00806	XP_010652481.1 ribonuclease P protein subunit p25-like protein isoform X1	1.31907	6.4e-11	33.9078	93.9002	36.246	37.9106	27.5668	81.2004	93.2523	107.248
Vitvi11g01268	XP_002274404.1 xyloglucan endotransglucosylase/hydrolase 2	2.42012	6.53e-11	18.6825	110.698	14.7342	29.4048	11.9085	133.961	72.713	125.42
Vitvi18g04282	---NA---	2.16867	6.94e-11	6.1744	30.764	5.83708	7.95847	4.72765	28.4645	30.0788	33.7486
Vitvi08g01001	XP_002276858.1 UDP-glycosyltransferase 86A1	8.06258	7.17e-11	0.0257071	7.62823	0.0364871	0	0.0406343	4.11016	13.4194	5.35514
Vitvi11g00130	XP_002279042.1 threonine synthase, chloroplastic	2.26663	7.24e-11	6.05956	32.0957	5.369	7.11745	5.69224	22.4641	46.3721	27.451
Vitvi18g00716	XP_002285066.1 isoflavone 3'-hydroxylase	1.70667	7.34e-11	17.3039	62.2535	15.3568	24.3007	12.2541	58.031	66.3908	62.3387
Vitvi00g04748	CBI25900.3unnamed protein product, partial	8.63572	7.42e-11	0.0425766	19.9195	0	0.12773	0	21.1655	12.6582	25.9348
Vitvi18g00929	XP_002281702.1 J domain-containing protein required for chloroplast accumulation response 1 isoform X1	1.7208	7.53e-11	10.671	38.8564	9.2471	15.0422	7.72359	36.3753	36.1075	44.0865
Vitvi12g02732	XP_010657950.1 probable disease resistance protein At4g27220	1.50562	7.54e-11	4.59949	14.4572	4.31691	6.00943	3.47213	14.119	14.2661	14.9863
Vitvi17g04011	---NA---	1.70792	7.88e-11	26.3897	95.5765	27.1439	29.7876	22.2375	80.8351	99.3251	106.569
Vitvi04g01265	XP_010649162.1 probable polyol transporter 6 isoform X2	1.22301	7.91e-11	20.6871	53.7551	24.1232	20.123	17.8152	49.7746	55.8598	55.6309
Vitvi03g01259	XP_010648209.1 choline-phosphate cytidylyltransferase 2	1.07962	8.06e-11	163.108	383.28	162.64	169.335	157.35	326.21	418.584	405.046
Vitvi11g01474	XP_010656550.2PREDICTED: uncharacterized protein LOC104880693	3.20413	8.06e-11	6.10075	61.83	7.88809	6.02182	4.39233	41.6689	101.722	42.0989
Vitvi17g00911	XP_002280677.1 plant intracellular Ras-group-related LRR protein 9	1.11701	8.09e-11	43.3521	104.868	41.4569	50.5694	38.0299	120.991	87.6011	106.011
Vitvi07g01947	XP_010652944.1 alternative NAD(P)H-ubiquinone oxidoreductase C1, chloroplastic/mitochondrial	1.49428	8.24e-11	3.23219	10.1082	2.70148	3.85716	3.13793	10.0035	10.1665	10.1545
Vitvi10g00628	XP_002267858.1 ubiquitin domain-containing protein 1	1.36043	8.42e-11	12.4651	35.5636	11.8339	13.3238	12.2376	31.2859	36.239	39.166
Vitvi14g03029	XP_002275276.3PREDICTED: uncharacterized protein LOC100264617	1.62019	8.79e-11	21.5937	73.4431	20.8202	23.8251	20.1358	55.2167	89.1759	75.9366
Vitvi19g00396	XP_002282842.2 dihydroflavonol 4-reductase	1.16936	9.45e-11	35.9119	89.8572	33.6194	40.1361	33.9802	79.3494	84.8084	105.414
Vitvi09g01453	XP_010655242.1 cycloartenol synthase	3.04697	9.47e-11	0.346705	3.19259	0.355161	0.48719	0.197764	3.61975	2.83835	3.11967
Vitvi18g00482	XP_002285717.1 purine permease 1	5.17172	9.98e-11	4.0826	158.764	2.63466	7.81149	1.80165	79.3661	232.878	164.047
Vitvi19g01793	XP_002285646.1 chlorophyll a-b binding protein of LHCII type 1	4.27386	1.02e-10	0.976003	20.5923	1.17349	1.28778	0.466738	13.8934	37.7062	10.1773
Vitvi09g02014	XP_002274112.1PREDICTED: uncharacterized protein LOC100261598	8.6189	1.03e-10	0.0346498	15.5214	0	0	0.103949	10.5145	20.8559	15.1939
Vitvi13g01904	CBI25390.3unnamed protein product, partial	3.19506	1.03e-10	4.67975	47.3217	6.18903	4.27634	3.57388	29.879	69.5741	42.5121
Vitvi00g04486	XP_002267380.1 tubulin beta-1 chain	2.51504	1.04e-10	8.045	51.4771	5.99037	6.08079	12.0638	41.2109	67.8619	45.3585
Vitvi10g01582	XP_002271306.1 ferredoxin-thioredoxin reductase, variable chain	1.28822	1.05e-10	20.4604	55.3815	20.4391	22.3848	18.5572	50.3941	65.3701	50.3802
Vitvi09g01521	XP_002277637.1PREDICTED: uncharacterized protein LOC100267009	1.81103	1.08e-10	56.9343	220.791	57.8731	62.0474	50.8824	190.246	298.132	173.993
Vitvi03g01603	XP_002262836.1PREDICTED: uncharacterized protein LOC100265247 isoform X4	2.36025	1.09e-10	48.558	276.133	61.5031	40.2088	43.9622	186.716	403.649	238.035
Vitvi07g02271	XP_010652377.1 50S ribosomal protein 6, chloroplastic	2.13109	1.13e-10	20.6391	100.24	24.3187	18.3193	19.2793	82.2493	135.701	82.7683
Vitvi15g01417	CBI16714.3unnamed protein product, partial	2.87758	1.13e-10	11.4023	91.6191	8.14867	20.7849	5.27322	93.0328	90.1438	91.6808
Vitvi16g01908	XP_002270104.1 short-chain dehydrogenase TIC 32, chloroplastic	2.24604	1.14e-10	7.65263	40.3851	8.22723	5.96669	8.76397	29.7028	54.3209	37.1316
Vitvi06g00687	XP_002278434.1 pentatricopeptide repeat-containing protein At2g30100, chloroplastic	1.19873	1.2e-10	7.60653	19.4149	6.61224	8.84356	7.36379	20.4263	19.5827	18.2356
Vitvi14g00175	XP_002283804.1 probable U6 snRNA-associated Sm-like protein LSm4	1.00919	1.2e-10	60.8681	136.385	57.6643	62.436	62.5039	124.779	145.156	139.218
Vitvi01g00277	RVW45506.1Protein NRT1/ PTR family 3.1	11.4445	1.21e-10	0	22.9735	0	0	0	6.46633	43.5106	18.9435
Vitvi05g00198	XP_010650025.1 nucleolin 2-like	8.60753	1.21e-10	0	4.63087	0	0	0	4.10397	4.72083	5.06783
Vitvi18g01005	XP_003634372.1 bZIP transcription factor 11	1.1493	1.23e-10	35.9355	88.868	34.7376	34.4276	38.6412	79.0483	95.9808	91.5749
Vitvi18g01562	XP_010665067.1 tryptophan aminotransferase-related protein 3	3.25507	1.23e-10	0.503724	5.31056	0.484832	0.576392	0.449949	5.33146	7.15013	3.45008
Vitvi14g01535	XP_002270270.1 50S ribosomal protein L27, chloroplastic	1.41978	1.27e-10	30.5893	90.8616	33.6959	29.7807	28.2912	76.7882	107.991	87.8055
Vitvi06g01551	RVW33316.1 Protein FAM210B, mitochondrial	1.45865	1.29e-10	22.0548	67.6326	23.1659	20.2667	22.7319	72.0825	76.2378	54.5775
Vitvi06g01842	XP_002271597.1 protein SENSITIVITY TO RED LIGHT REDUCED 1	1.05068	1.32e-10	25.8128	59.7205	26.2911	24.9257	26.2217	58.9109	57.0862	63.1644
Vitvi18g02569	XP_002285807.2PREDICTED: uncharacterized protein LOC100252409	2.90129	1.33e-10	5.19583	42.8303	6.33116	4.47747	4.77885	23.5465	68.7145	36.2299
Vitvi19g00051	NA	1.70337	1.37e-10	1.48862	5.39601	1.26685	1.73779	1.46122	5.35149	4.9205	5.91604
Vitvi10g00159	XP_002265147.1PREDICTED: uncharacterized protein LOC100252669	1.82803	1.43e-10	7.82651	30.8424	8.09062	7.7378	7.65112	30.1855	39.7266	22.6151
Vitvi14g04714	NA	1.46453	1.43e-10	29.681	91.5186	33.8427	32.0635	23.1368	104.669	71.0554	98.8311
Vitvi17g00084	CBI15698.3unnamed protein product, partial	1.20201	1.43e-10	21.1556	54.5428	23.7853	19.1567	20.5249	59.7648	49.3006	54.5631
Vitvi08g01821	XP_002276941.2 protein NDH-DEPENDENT CYCLIC ELECTRON FLOW 5	6.65562	1.45e-10	0.0847351	9.27351	0.096068	0.158137	0	4.32871	19.5183	3.97356
Vitvi17g00974	XP_002278258.1 peptide methionine sulfoxide reductase	1.41853	1.45e-10	119.438	355.135	128.698	110.306	119.309	287.293	431.628	346.483
Vitvi04g01611	NP_001268181.1anthranilate synthase 02	1.41748	1.65e-10	52.1131	154.327	50.9691	55.4869	49.8833	118.568	185.403	159.009
Vitvi02g00445	XP_019072974.1 nudix hydrolase 14, chloroplastic isoform X1	1.07373	1.7e-10	57.3094	133.84	57.2025	63.2316	51.4942	118.038	145.863	137.619
Vitvi06g00064	XP_002283592.2 protochlorophyllide-dependent translocon component 52, chloroplastic; XP_010651376.1 protochlorophyllide-dependent translocon component 52, chloroplastic	1.20122	1.7e-10	15.5146	43.3825	16.1318	17.5697	12.8424	49.0515	37.0206	44.0753
Vitvi01g01650	XP_002271442.1 F-box protein At1g67340	2.72993	1.76e-10	2.79585	20.4835	2.26199	2.82469	3.30087	11.4224	30.3065	19.7215
Vitvi06g00169	XP_002283039.1 UDP-glycosyltransferase 92A1-like	1.81418	1.83e-10	31.5944	124.129	36.6201	25.0434	33.1197	88.7036	131.593	152.09
Vitvi13g00409	XP_002281260.1 18.2 kDa class I heat shock protein	2.12529	1.96e-10	6.50482	31.6592	5.3204	8.43352	5.76053	35.6742	24.401	34.9023
Vitvi06g01134	XP_010651550.1 elongation factor 1-beta 1	1.15084	1.99e-10	271.27	669.682	279.89	272.273	261.647	559.328	758.08	691.639
Vitvi07g01266	XP_002262744.1 STS14 protein	5.33199	2.08e-10	0.4317	19.2404	0.485706	0.133253	0.676139	7.42538	34.0943	16.2014
Vitvi01g00449	XP_002284666.1 NAD(P)H-quinone oxidoreductase subunit L, chloroplastic	2.81208	2.12e-10	3.13929	24.3246	4.04113	3.39126	1.98549	18.7444	33.1377	21.0918
Vitvi10g00255	XP_034697477.1serine/threonine-protein kinase D6PKL2-like	1.64611	2.14e-10	19.6106	68.094	18.0869	20.6424	20.1024	47.9088	79.8249	76.5483
Vitvi16g01915	XP_002272620.2 protein DETOXIFICATION 35; RVW42007.1Protein detoxification 34; NP_001290007.1anthocyanin permease 1	5.35116	2.19e-10	1.50139	66.4431	0.471778	3.34532	0.687062	60.9117	64.1882	74.2293
Vitvi01g00735	XP_003631257.1 carbonic anhydrase 2 isoform X1	1.4861	2.26e-10	38.8279	122.126	37.7361	36.0023	42.7451	156.173	111.446	98.7585
Vitvi14g01782	XP_002278807.1 peptidyl-prolyl cis-trans isomerase, chloroplastic	1.9879	2.28e-10	4.43165	19.4202	4.81369	5.88873	2.59253	19.747	20.2459	18.2678
Vitvi08g02169	XP_002278074.1PREDICTED: uncharacterized protein LOC100256772	3.81814	2.3e-10	1.69039	26.6767	1.87895	1.09971	2.09251	11.8932	25.0165	43.1204
Vitvi16g01164	XP_010662647.1 S-type anion channel SLAH2 isoform X5	1.8016	2.34e-10	2.20196	8.50717	2.33377	2.42074	1.85136	8.33437	9.89306	7.29408
Vitvi09g00352	XP_002284456.1PREDICTED: uncharacterized protein LOC100261724	1.8293	2.47e-10	17.7308	70.005	18.8755	15.6452	18.6717	50.2743	92.1933	67.5475
Vitvi18g00325	XP_002285833.1 30S ribosomal protein S13, chloroplastic	1.283	2.48e-10	20.7256	55.9632	20.7738	21.4834	19.9196	49.182	64.4001	54.3077
Vitvi05g00461	XP_002281505.1 probable membrane-associated kinase regulator 1	1.31489	2.52e-10	157.82	435.934	141.248	181.091	151.121	346.997	445.607	515.197
Vitvi06g00522	XP_002282638.2 tropinone reductase homolog At5g06060	1.65404	2.65e-10	7.58279	26.7802	9.2931	6.45643	6.99885	31.2008	24.7872	24.3527
Vitvi01g01562	XP_002265505.1 lipoxygenase 6, chloroplastic	1.18644	2.76e-10	6.84536	17.4398	7.20708	7.13029	6.19872	20.5908	14.9524	16.7764
Vitvi03g04050	RVW13183.1Disease resistance protein RPP13	3.7778	2.77e-10	0.184892	2.80988	0.0902165	0.29701	0.167451	3.33915	2.0812	3.00929
Vitvi09g00119	XP_002275541.1 40S ribosomal protein S3-3	1.52904	2.77e-10	345.517	1106.26	349.968	346.24	340.342	810.072	1389.34	1119.36
Vitvi13g00012	XP_034702840.1probable aquaporin PIP1-2	2.17965	2.77e-10	29.3533	146.026	33.1964	37.6548	17.2088	129.156	195.644	113.279
Vitvi15g00048	XP_002273572.1PREDICTED: uncharacterized protein LOC100248966 isoform X1	2.59904	2.78e-10	1.03842	7.00415	1.1511	1.14838	0.815777	7.999	7.70774	5.3057
Vitvi03g00302	XP_002283820.1PREDICTED: uncharacterized protein LOC100264004	2.00363	3.01e-10	9.37063	41.5915	9.73091	12.1555	6.22547	47.1448	45.0328	32.5969
Vitvi09g01471	XP_002270513.2PREDICTED: uncharacterized protein LOC100256402	5.86816	3.01e-10	0.153973	10.0395	0.220234	0.241685	0	6.91101	12.6288	10.5786
Vitvi10g00940	XP_010655747.1 2-succinylbenzoate--CoA ligase, chloroplastic/peroxisomal isoform X2	2.51513	3.24e-10	0.60717	3.90742	0.801704	0.559865	0.459941	5.00417	3.31459	3.40352
Vitvi18g00755	XP_002282947.3PREDICTED: uncharacterized protein LOC100248940	1.56785	3.29e-10	3.2268	10.6357	3.67334	3.41095	2.59612	9.89006	10.8951	11.1219
Vitvi00g00950	NA	8.47918	3.4e-10	0	9.82502	0	0	0	12.05	8.26681	9.15829
Vitvi09g01345	XP_003632925.1PREDICTED: uncharacterized protein LOC100852805	8.07872	3.42e-10	0.0966739	27.8381	0	0.290022	0	8.7185	43.7655	31.0304
Vitvi08g01069	XP_002279598.1 elongation factor 1-alpha	1.71074	3.47e-10	516.431	1871.21	499.189	549.977	500.126	1243.65	2413	1956.98
Vitvi19g00655	XP_002265045.1 30S ribosomal protein S10, chloroplastic	1.33372	3.54e-10	21.9964	61.6062	25.1399	21.7925	19.057	59.041	70.2483	55.5291
Vitvi15g00542	XP_002271650.1 ELMO domain-containing protein A isoform X1	1.23279	3.79e-10	9.66854	25.2812	10.0295	9.4402	9.53595	24.4969	28.1797	23.167
Vitvi11g00452	XP_002285133.1 NHP2-like protein 1	1.64868	3.89e-10	76.3041	265.945	82.1604	68.411	78.3409	196.635	337.982	263.219
Vitvi03g00496	XP_002285223.1 calmodulin-like protein 1	3.64198	4e-10	1.77262	24.2294	2.20956	2.42477	0.683529	18.7663	37.3796	16.5422
Vitvi03g01490	NP_001268171.1isoflavone reductase-like protein 5; NP_001268158.1isoflavone reductase-like protein 6; XP_002284006.1 isoflavone reductase-like protein; XP_002284000.1 isoflavone reductase-like protein	1.50459	4.09e-10	266.773	72.1806	324.039	194.411	281.867	56.9884	64.6766	94.8767
Vitvi08g00961	XP_002283056.1 tubulin beta-5 chain	2.10035	4.09e-10	15.3965	74.23	16.8909	16.1577	13.1407	113.044	44.1466	65.499
Vitvi14g01867	RVX08741.1General negative regulator of transcription subunit 4	1.05536	4.09e-10	22.3859	51.7016	23.4083	23.6154	20.1339	48.6341	54.3562	52.1145
Vitvi06g00761	XP_002270636.1 protein NUCLEAR FUSION DEFECTIVE 4	12.7808	4.11e-10	0	60.4266	0	0	0	31.5373	136.775	12.9674
Vitvi07g00207	XP_002270927.2 sugar transporter ERD6-like 7	1.62238	4.25e-10	26.1151	89.0537	26.6142	26.7007	25.0304	65.1616	114.985	87.0141
Vitvi14g02945	XP_002279246.1 UDP-glycosyltransferase 83A1	1.36569	4.27e-10	38.6893	110.942	40.5419	35.9625	39.5634	89.4594	130.573	112.795
Vitvi11g00038	NP_001267969.1peroxiredoxin Q	2.25906	4.32e-10	2.22769	11.8036	2.65583	2.67163	1.35561	11.397	13.4569	10.5568
Vitvi10g02284	XP_003635328.1 cellulose synthase-like protein E6	3.07091	4.46e-10	14.2188	30.3385	13.3859	17.9995	11.271	30.7095	30.4881	29.8179
Vitvi15g00997	XP_002281200.1 abscisic acid receptor PYL9	2.28701	4.48e-10	37.721	201.446	34.9397	57.8863	20.3369	189.423	252.203	162.712
Vitvi10g00849	XP_003633033.1 transcription termination factor MTEF1, chloroplastic	1.57376	4.72e-10	10.3663	34.1378	9.80012	11.8022	9.4966	31.7464	41.7133	28.9537
Vitvi01g00481	XP_002284896.1 1-aminocyclopropane-1-carboxylate oxidase homolog 4	1.24575	4.84e-10	35.9905	94.9431	31.165	45.0344	31.7723	98.4865	79.904	106.439
Vitvi07g04693	RVX23470.1Cytochrome P450 81E8	4.11769	4.91e-10	0.173168	3.33917	0.145241	0.212516	0.161749	3.27219	3.06336	3.68198
Vitvi06g00262	XP_010651183.1 protein CNGC15b	4.01401	5e-10	0.233003	4.12568	0.283158	0.310737	0.105114	2.63276	6.46995	3.27431
Vitvi18g00958	XP_002282654.1PREDICTED: uncharacterized protein At1g01500	1.06573	5.09e-10	104.155	242.067	96.762	124.217	91.4867	222.281	232.228	271.693
Vitvi03g00250	CBI37729.3unnamed protein product, partial	1.6634	5.44e-10	15.9999	56.4003	15.5926	14.874	17.533	40.1598	65.6202	63.421
Vitvi05g01596	XP_010650714.1PREDICTED: uncharacterized protein LOC100254146	2.92013	5.44e-10	1.27149	10.6175	0.716298	1.76864	1.32952	7.68465	10.1506	14.0173
Vitvi01g01922	CAN62391.1hypothetical protein VITISV_039481	2.73748	5.64e-10	176.642	1286.47	207.388	213.831	108.707	810.576	2194.61	854.218
Vitvi12g02326	XP_002266727.1 protein ACCELERATED CELL DEATH 6	4.77531	5.64e-10	0.0960673	2.89258	0.108916	0.179286	0	2.80435	3.98422	1.88918
Vitvi04g00300	XP_034682556.1ethylene-responsive transcription factor TINY-like	4.65206	5.66e-10	0.353423	9.94945	0.649782	0.203734	0.206753	5.52705	14.0414	10.2798
Vitvi19g00116	XP_034678390.1UDP-N-acetylglucosamine 1-carboxyvinyltransferase 2-like isoform X1	3.15353	5.67e-10	0.499937	4.90684	0.548856	0.645336	0.30562	3.28062	5.5814	5.85851
Vitvi02g00255	RVW14802.1 StAR-related lipid transfer protein 7, mitochondrial	1.33859	5.78e-10	30.9795	86.6203	29.3208	37.062	26.5558	73.4526	100.929	85.4799
Vitvi08g04287	XP_034694603.1probable aspartyl protease At4g16563	8.17446	6.09e-10	0.021455	7.21815	0	0.0643651	0	7.55089	8.23427	5.8693
Vitvi08g01357	XP_010654168.1 zonadhesin isoform X1	2.66274	6.5e-10	2.75581	19.4801	1.71855	3.95148	2.59741	23.9024	10.6799	23.8579
Vitvi18g02573	RVW65454.1putative pumilio-like 7, chloroplastic	8.38022	6.76e-10	0	2.25293	0	0	0	1.99448	2.57322	2.1911
Vitvi03g01537	CBI32504.3unnamed protein product, partial	3.2997	6.8e-10	1.45797	15.8778	0.944428	1.77671	1.65279	7.92475	15.4065	24.3021
Vitvi18g02683	RVX00033.1hypothetical protein CK203_024700	3.68197	6.81e-10	17.6235	243.879	14.8262	32.5404	5.50377	179.665	398.213	153.759
Vitvi07g02211	XP_010652222.1PREDICTED: uncharacterized protein LOC100260563	5.98077	6.95e-10	7.25616	494.146	1.87199	17.2905	2.60595	442.585	511.586	528.267
Vitvi05g01850	XP_002274845.1PREDICTED: uncharacterized protein LOC100252802	2.86659	7.01e-10	0.887684	7.18302	0.790188	0.86715	1.00571	4.99559	7.36591	9.18757
Vitvi05g01819	XP_010649636.1PREDICTED: uncharacterized protein LOC100853716 isoform X5	8.16165	7.29e-10	0.033816	11.3211	0	0.101448	0	9.96725	9.68802	14.3079
Vitvi15g00018	XP_002271399.1 protein PHLOEM PROTEIN 2-LIKE A1 isoform X2	2.43515	7.3e-10	2.57082	15.227	1.71231	4.12728	1.87288	11.7602	17.8058	16.115
Vitvi13g04645	XP_019073356.1 putative disease resistance RPP13-like protein 1	3.12818	7.72e-10	0.172107	1.67358	0.194727	0.249308	0.0722865	1.77572	1.5562	1.6888
Vitvi07g00218	XP_002270749.1 ankyrin repeat domain-containing protein 65-like	1.41591	8.07e-10	7.4842	22.2936	8.50114	7.92194	6.02951	22.3931	19.2043	25.2834
Vitvi07g04612	XP_034690229.1receptor-like cytosolic serine/threonine-protein kinase RBK1	3.06067	8.32e-10	1.96462	18.613	2.16944	1.58716	2.13725	25.9151	6.54456	23.3793
Vitvi16g01144	XP_002276766.1 ABC transporter G family member 4	3.23575	8.65e-10	1.66474	17.6996	2.29147	1.11304	1.58972	13.2993	9.02486	30.7745
Vitvi04g02169	XP_002263459.1 jasmonate O-methyltransferase	3.38993	8.83e-10	1.78714	20.6655	2.48253	1.39539	1.4835	9.45159	33.8827	18.6622
Vitvi18g02581	XP_002285770.1 7-deoxyloganetin glucosyltransferase	2.28883	8.96e-10	50.0284	274.708	48.2862	58.1276	43.6714	409.848	127.676	286.599
Vitvi12g02115	XP_002268159.2PREDICTED: uncharacterized protein LOC100262534 isoform X1	1.4193	9e-10	4.54014	13.5227	4.24391	5.13161	4.24489	15.2399	13.6364	11.6919
Vitvi11g01100	XP_002267226.1 F-box protein At5g07610	2.15769	9.1e-10	1.49897	7.51038	1.51199	1.48148	1.50343	8.86367	6.24638	7.42109
Vitvi02g00192	XP_002262981.1 short-chain dehydrogenase TIC 32, chloroplastic	4.12029	9.11e-10	0.5995	11.7073	0.466609	0.292603	1.03929	6.11437	9.88546	19.122
Vitvi12g00029	XP_002283850.1 ribosomal L1 domain-containing protein 1	1.31964	9.38e-10	18.8879	52.2685	19.336	19.7839	17.5437	43.2883	60.7805	52.7365
Vitvi18g01251	XP_002278042.2 glycolipid transfer protein 3	3.42039	9.42e-10	0.97874	11.4161	0.395259	1.80732	0.733641	9.01097	13.547	11.6902
Vitvi05g01254	XP_002269042.2 40S ribosomal protein S8	1.45328	9.59e-10	30.5058	92.8918	32.0143	28.5318	30.9713	71.3977	108.127	99.1511
Vitvi18g02167	XP_010665300.1 abscisic-aldehyde oxidase isoform X1	2.99796	9.72e-10	0.393498	3.43993	0.346106	0.669199	0.16519	3.15615	4.04102	3.1226
Vitvi18g00334	XP_002285827.1 vacuolar protein sorting-associated protein 9A isoform X1	1.3864	9.83e-10	5.73164	16.6183	5.78125	6.76112	4.65253	15.3473	16.7717	17.7358
Vitvi17g00975	XP_002278192.3 BTB/POZ and TAZ domain-containing protein 1	1.31383	1.04e-09	22.6938	63.2468	26.7904	18.4002	22.891	68.7566	61.696	59.2878
Vitvi18g01735	XP_002263051.1PREDICTED: uncharacterized protein LOC100266309	1.30314	1.08e-09	135.392	373.646	144.668	138.174	123.335	372.705	283.058	465.174
Vitvi01g04028	XP_002274983.1 glycine-rich RNA-binding protein 4, mitochondrial isoform X1	6.114	1.13e-09	0.116941	9.25814	0.226527	0.124295	0	8.93115	10.0782	8.76509
Vitvi01g00113	XP_019078779.1 urease accessory protein D isoform X1	1.90158	1.15e-09	2.29991	9.62389	2.59555	2.13627	2.16792	11.4864	9.53138	7.85389
Vitvi04g00202	XP_002282492.1 F-box protein AFR	1.0266	1.19e-09	19.0377	43.1436	16.9872	20.7427	19.3831	39.5483	43.9483	45.9342
Vitvi07g04690	RVW57444.1Cytochrome P450 81E8	8.26037	1.2e-09	0	6.21444	0	0	0	5.9506	6.03217	6.66057
Vitvi19g04531	RVW93480.1hypothetical protein CK203_035024	2.87147	1.21e-09	4.40706	36.4217	5.87125	2.80135	4.54857	34.9175	27.0045	47.343
Vitvi06g00367	XP_002284705.2 probable trans-2-enoyl-CoA reductase, mitochondrial	1.21503	1.22e-09	32.4279	84.2318	34.2965	33.2207	29.7664	87.7649	65.7966	99.1339
Vitvi13g01137	XP_002276138.1 cell division cycle protein 123 homolog	1.57714	1.22e-09	4.77812	16.0021	5.04038	4.14847	5.1455	16.1473	13.4271	18.4319
Vitvi05g02219	XP_010650653.1 putative inactive disease susceptibility protein LOV1	4.61174	1.26e-09	0.0590457	1.61373	0.0842923	0.0693767	0.0234683	1.69559	2.02092	1.12467
Vitvi13g02088	XP_010658693.1PREDICTED: uncharacterized protein LOC100262621	8.26938	1.3e-09	0	18.9703	0	0	0	19.8824	20.5436	16.4849
Vitvi18g00290	XP_002284458.1 WAT1-related protein At4g08290 isoform X1	8.79682	1.31e-09	0	4.7954	0	0	0	2.6569	8.45834	3.27095
Vitvi07g00139	XP_034690394.1transcription factor BHLH42	1.00215	1.34e-09	22.7419	51.0258	22.3028	23.131	22.7918	57.3626	42.22	53.4948
Vitvi09g01600	RVW87957.130S ribosomal protein S17, chloroplastic	1.5339	1.34e-09	33.371	107.329	36.9035	30.5999	32.6095	85.4514	135.517	101.02
Vitvi08g04030	XP_034692905.1uncharacterized protein LOC117919766	8.3228	1.37e-09	0.0482058	19.8081	0.144617	0	0	27.2288	22.1617	10.0337
Vitvi07g00520	XP_002273793.1 protoporphyrinogen oxidase 1, chloroplastic	1.02146	1.44e-09	10.448	23.5808	10.5587	11.315	9.47022	22.1233	23.6106	25.0087
Vitvi13g01096	XP_002277598.2 protein ZINC INDUCED FACILITATOR-LIKE 1 isoform X1	8.59935	1.45e-09	0	3.18442	0	0	0	2.92284	4.86336	1.76705
Vitvi11g00586	XP_002268060.1 protein CHLORORESPIRATORY REDUCTION 6, chloroplastic	2.84006	1.49e-09	0.846403	6.77412	1.07271	0.623221	0.843275	6.90503	7.86061	5.55671
Vitvi12g00746	XP_002267469.2 ribulose-1,5 bisphosphate carboxylase/oxygenase large subunit N-methyltransferase, chloroplastic	2.17185	1.51e-09	1.65786	8.25766	1.63233	2.34576	0.995492	8.00551	8.10756	8.65989
Vitvi05g04550	CBI24714.3unnamed protein product, partial	2.13511	1.52e-09	9.39859	45.8499	8.98556	12.0178	7.19243	52.4173	46.9172	38.215
Vitvi08g01212	XP_002267244.1 p21-activated protein kinase-interacting protein 1-like	1.28094	1.54e-09	19.6039	52.8417	19.0043	20.5432	19.2643	44.0052	62.0362	52.4836
Vitvi18g00628	XP_010664488.1 bZIP transcription factor 2	2.56267	1.54e-09	4.70613	31.5391	4.99884	3.75873	5.36082	47.2233	18.1214	29.2727
Vitvi18g04785	RVW31806.1hypothetical protein CK203_099475	6.34567	1.75e-09	0.417828	37.0886	0	1.25348	0	53.3058	27.4793	30.4806
Vitvi02g01650	CBI29236.3unnamed protein product, partial	1.18755	1.76e-09	106.646	269.507	97.5304	117.25	105.158	225.017	306.156	277.347
Vitvi18g00974	XP_002281339.1 U-box domain-containing protein 5 isoform X1	2.34807	1.8e-09	0.615812	3.46655	0.54272	0.621475	0.683242	2.84794	4.2459	3.3058
Vitvi07g01889	XP_002275069.1 probable protein phosphatase 2C 47	3.87992	1.82e-09	0.332012	5.38209	0.2724	0.298931	0.424705	4.55892	8.02552	3.56182
Vitvi04g00267	XP_002283505.1 acetylglutamate kinase, chloroplastic	1.43284	1.85e-09	11.7578	35.1589	11.2958	12.6061	11.3714	28.961	41.2639	35.2518
Vitvi01g01404	XP_002273118.1 BTB/POZ domain-containing protein At3g19850	1.07667	1.87e-09	13.7871	32.3866	14.7269	13.175	13.4593	31.0408	34.9362	31.1829
Vitvi14g04632	XP_019080238.1 UDP-glycosyltransferase 90A1-like	8.38558	1.87e-09	0.0173727	6.68165	0	0.052118	0	3.97419	11.1281	4.94262
Vitvi06g00079	XP_002283531.1 probable polyamine transporter At3g13620	3.11425	1.88e-09	0.873944	8.30192	0.849475	0.984002	0.788356	4.78454	12.691	7.43017
Vitvi00g04581	XP_003635001.1PREDICTED: uncharacterized protein LOC100854501	3.69815	1.88e-09	0.434838	6.23764	0.465976	0.3196	0.518938	3.84307	9.04114	5.82872
Vitvi05g01922	RVW67088.11-aminocyclopropane-1-carboxylate oxidase-like 1	2.04047	1.93e-09	3.51457	15.9809	2.22448	4.71584	3.60337	13.9121	16.6945	17.336
Vitvi08g02112	DAD29179.1TPA_asm: hypothetical protein HUJ06_030647	4.01595	1.94e-09	0.864457	15.4587	0.753822	0.496346	1.3432	10.1899	22.5074	13.6788
Vitvi07g00416	XP_010652247.1 protein trichome birefringence-like 6	1.51718	1.98e-09	3.82273	12.2601	3.8777	3.61952	3.97098	12.4803	10.4437	13.8564
Vitvi18g04795	KAG6656908.1hypothetical protein CIPAW_04G053800	1.80525	1.98e-09	43.2396	167.529	51.8994	46.0734	31.7459	187.855	202.182	112.552
Vitvi02g00257	XP_002272035.2 ankyrin-3 isoform X1	1.80539	1.99e-09	3.21684	12.4643	3.28999	3.46484	2.89569	8.71013	13.142	15.5409
Vitvi16g01112	XP_002274943.1PREDICTED: uncharacterized protein PAM68-like	6.63578	2.01e-09	0.183626	19.3203	0	0.550879	0	11.1075	36.9742	9.87923
Vitvi11g01636	XP_002263172.1 accelerated cell death 11	2.93079	2.03e-09	9.4025	78.2916	9.65839	12.3855	6.16365	60.5991	132.72	41.5562
Vitvi18g02528	XP_010664180.1PREDICTED: uncharacterized protein LOC104882462	2.27026	2.11e-09	2.39557	12.9093	2.6275	1.87032	2.68888	10.0564	12.8482	15.8232
Vitvi02g00006	XP_002279852.2PREDICTED: uncharacterized protein LOC100258615 isoform X1	1.15787	2.12e-09	31.8628	79.2071	33.3723	32.4633	29.7529	69.7708	75.2193	92.6313
Vitvi05g01466	XP_002263044.1 U11/U12 small nuclear ribonucleoprotein 35 kDa protein	1.56297	2.15e-09	3.87239	12.7278	4.13046	3.57849	3.90821	10.1953	13.8169	14.1714
Vitvi05g01659	XP_034686210.160S ribosomal protein L2, mitochondrial	1.30476	2.16e-09	21.0912	58.0967	19.698	20.1121	23.4636	49.5803	60.2078	64.502
Vitvi09g01609	NA	1.21237	2.17e-09	51.6243	133.629	60.2579	48.6374	45.9775	127.502	121.701	151.686
Vitvi01g00540	XP_002285166.1 annexin D5	1.45042	2.22e-09	30.3776	91.6211	24.8938	41.0202	25.2187	82.866	102.856	89.1417
Vitvi17g00224	NA	1.76073	2.22e-09	2.68938	10.144	2.24265	2.9533	2.87219	10.0149	9.64499	10.7722
Vitvi07g01665	XP_010652760.2 probable receptor-like protein kinase At5g24010 isoform X1	3.70749	2.25e-09	0.19264	2.76872	0.251121	0.250527	0.0762718	2.241	4.08525	1.9799
Vitvi08g01487	XP_002277129.2 cytochrome P450 94C1-like isoform X1	4.78781	2.28e-09	0.20231	6.09995	0.220234	0.386695	0	2.90617	7.5773	7.81638
Vitvi16g00083	XP_002271206.2PREDICTED: uncharacterized protein LOC100261275	1.29028	2.29e-09	40.6003	111.002	47.4199	41.3095	33.0716	136.887	95.109	101.009
Vitvi17g01370	XP_003634204.1 peptidyl-prolyl cis-trans isomerase FKBP17-2, chloroplastic	2.86305	2.34e-09	2.7644	22.1482	3.1224	3.04579	2.12501	19.9592	33.8714	12.6139
Vitvi09g04537	CBI18491.3unnamed protein product, partial	2.57742	2.5e-09	3.19407	21.1894	2.2638	3.43979	3.87863	18.4953	19.2825	25.7904
Vitvi11g00255	XP_034699971.1probable glutamate carboxypeptidase LAMP1	3.21542	2.56e-09	2.76804	27.8317	2.59418	4.59876	1.11117	15.4142	43.3195	24.7616
Vitvi05g01760	XP_002274785.1 major allergen Pru av 1	8.35616	2.58e-09	0	6.09766	0	0	0	5.30017	4.09119	8.90163
Vitvi19g01873	XP_002282376.2PREDICTED: uncharacterized protein LOC100250261	2.38089	2.61e-09	4.48241	25.8068	3.47995	7.35409	2.61318	33.2805	17.7137	26.4261
Vitvi10g01746	XP_002271376.2PREDICTED: uncharacterized protein LOC100241473	8.55491	2.62e-09	0.0330915	14.0682	0	0	0.0992744	5.30772	24.7652	12.1318
Vitvi10g00727	XP_002273992.1PREDICTED: uncharacterized protein LOC100250442	1.02478	2.66e-09	24.0634	54.3101	23.382	27.5402	21.268	51.4175	57.6111	53.9016
Vitvi15g04383	XP_002269272.1 box C/D snoRNA protein 1	7.9318	2.67e-09	0.0651488	18.406	0	0	0.195447	23.1585	16.1365	15.9229
Vitvi10g01506	XP_002273393.2 FAD synthetase 1, chloroplastic isoform X1	2.03969	2.68e-09	2.05309	9.42429	2.2381	1.70562	2.21554	9.50435	10.1417	8.62679
Vitvi14g04107	ADP37162.1putative ERD6-like transporter	3.93004	2.72e-09	0.375425	6.31038	0.510543	0.305601	0.31013	3.36104	10.554	5.01607
Vitvi17g00528	XP_019081997.1 protein NRT1/ PTR FAMILY 2.11-like	1.27921	2.75e-09	16.8905	46.076	17.7854	13.8348	19.0512	49.5409	40.4641	48.223
Vitvi08g00828	NP_001268154.1CBL-interacting protein kinase 07	1.2006	2.9e-09	41.8718	107.822	39.7253	45.0419	40.8481	132.404	81.1583	109.904
Vitvi18g02240	XP_010645899.1 ethylene-responsive transcription factor ERF021	4.28388	2.92e-09	0.667235	14.0767	0.508404	1.11584	0.377459	3.90891	22.1163	16.2048
Vitvi14g02013	XP_034707470.1UPF0301 protein CHU_1773	1.85261	2.96e-09	6.19242	24.9329	6.8755	7.67524	4.02651	30.2362	19.5723	24.9903
Vitvi01g01704	XP_002266641.1 ACT domain-containing protein ACR4	1.08826	3e-09	12.5582	29.8881	11.7396	11.7938	14.1412	30.7889	28.1875	30.688
Vitvi04g01685	XP_002280908.1PREDICTED: uncharacterized protein LOC100266089	1.5365	3.03e-09	58.4387	189.704	51.667	68.8197	54.8293	223.828	130.48	214.803
Vitvi12g01812	XP_010657797.1 sterol 3-beta-glucosyltransferase UGT80B1 isoform X1	1.49977	3.03e-09	2.73776	8.63798	2.50455	2.79077	2.91795	9.11498	8.41898	8.37998
Vitvi15g04590	RVX09846.1Cyclic nucleotide-gated ion channel 1	3.05859	3.04e-09	2.35157	21.7475	2.36462	3.37341	1.31669	24.7341	22.2093	18.299
Vitvi03g00325	XP_003631660.1 protein RADIALIS-like 1	7.71832	3.14e-09	0.424934	96.8097	0.557724	0.510038	0.207039	10.3214	221.94	58.1675
Vitvi17g00219	XP_002281955.1 ras-related protein RABA6b	1.84035	3.21e-09	8.18611	32.3392	7.47853	9.79234	7.28747	23.3857	38.4812	35.1507
Vitvi11g00424	XP_002285021.2 cytochrome P450 734A1	8.1854	3.25e-09	0.0147793	4.95755	0	0.0443378	0	2.86078	7.42974	4.58214
Vitvi08g01162	XP_002274213.2 arginine biosynthesis bifunctional protein ArgJ, chloroplastic-like	1.02857	3.26e-09	17.2348	39.3458	19.2449	15.4216	17.0379	40.1046	37.0612	40.8717
Vitvi03g00480	XP_002285041.1 probable carboxylesterase 12	1.86009	3.31e-09	16.094	65.1124	16.662	12.8157	18.8043	47.6412	82.2922	65.4037
Vitvi12g00298	XP_002274226.1PREDICTED: uncharacterized protein LOC100248895	3.57067	3.41e-09	1.561	20.0524	1.1511	2.83266	0.699237	8.19547	28.8308	23.131
Vitvi01g00053	XP_002267940.1 triose phosphate/phosphate translocator, chloroplastic	1.61251	3.47e-09	5.15063	17.4502	4.92582	5.64319	4.88287	17.1603	20.8179	14.3724
Vitvi18g01109	XP_002276294.1PREDICTED: uncharacterized protein LOC100250572	4.85378	3.48e-09	0.358296	11.179	0.319825	0.551533	0.203529	2.64691	22.7213	8.1688
Vitvi01g01299	XP_002267025.1 phosphatidylinositol 4-kinase gamma 5	1.34319	3.51e-09	10.7228	30.0924	8.9694	13.993	9.20595	26.8393	31.0611	32.3768
Vitvi07g01890	XP_002276999.1 glutamate receptor 3.6	1.82709	3.56e-09	9.02533	35.3079	8.37313	10.7901	7.91277	22.5985	44.7025	38.6228
Vitvi01g01888	XP_010648571.1PREDICTED: uncharacterized protein LOC104879009	2.87005	3.61e-09	0.698994	5.67299	0.698031	0.974931	0.42402	5.71863	5.45823	5.84211
Vitvi08g00091	XP_002267923.1 protein DETOXIFICATION 24	1.89499	3.71e-09	1.90772	7.9234	1.97052	2.2165	1.53614	8.32399	6.76995	8.67627
Vitvi03g00149	XP_002277843.1 probable BOI-related E3 ubiquitin-protein ligase 2	3.04693	3.99e-09	0.809045	7.49711	1.23372	0.592321	0.601099	7.44506	8.46191	6.58436
Vitvi17g00516	XP_010663424.1 protein NUCLEAR FUSION DEFECTIVE 4	1.81859	4.04e-09	4.32164	16.8668	3.46839	4.73563	4.7609	13.1749	21.0131	16.4123
Vitvi19g01773	XP_002269152.1 zinc finger CCCH domain-containing protein 37 isoform X2	1.01887	4.07e-09	28.1836	63.4056	26.6561	30.9373	26.9574	54.9871	68.6304	66.5993
Vitvi13g01779	RVX02848.1 Siroheme synthase	3.09264	4.13e-09	0.391235	3.74164	0.336748	0.461933	0.375023	5.01266	2.95477	3.25748
Vitvi06g00398	XP_002284495.1 60S ribosomal protein L35	1.03712	4.16e-09	157.069	359.819	157.695	144.67	168.841	322.756	384.372	372.329
Vitvi17g01098	XP_003634320.1 ubiquitin-40S ribosomal protein S27a	1.38983	4.17e-09	396.214	1151.84	401.632	397.247	389.763	886.006	1463.46	1106.06
Vitvi12g00117	XP_002282459.1 protein trichome birefringence-like 43	4.0596	4.2e-09	0.590084	10.6021	0.359012	1.12565	0.285584	6.43765	18.4571	6.91148
Vitvi10g04050	RVW18818.1hypothetical protein CK203_098377	4.71517	4.73e-09	0.237961	7.05813	0.388985	0	0.324898	6.25972	8.55684	6.35782
Vitvi08g01403	XP_002281462.1 secoisolariciresinol dehydrogenase-like isoform X1	8.23364	4.8e-09	0	5.42418	0	0	0	7.98965	4.26484	4.01806
Vitvi01g01982	XP_019074860.1 MLP-like protein 28 isoform X1	8.24882	4.91e-09	0.260709	85.7294	0.295578	0.486549	0	62.0731	178.551	16.5638
Vitvi02g01003	XP_010664853.1 isoflavone reductase homolog	2.15046	5.11e-09	2.30262	11.5145	2.22486	2.20528	2.47774	14.3214	8.44381	11.7784
Vitvi11g04039	XP_019078714.1 UDP-glycosyltransferase 91C1-like	5.83962	5.17e-09	0.0648309	4.31573	0.194493	0	0	3.67759	5.96095	3.30866
Vitvi12g02210	XP_002282713.1 E3 ubiquitin ligase BIG BROTHER-related isoform X1	1.13676	5.27e-09	31.804	77.8931	32.3519	30.0247	33.0355	69.21	83.9019	80.5673
Vitvi18g02685	RVW99911.1hypothetical protein CK203_024698	4.06057	5.46e-09	2.30067	41.4341	1.60456	4.27634	1.02111	19.9193	67.9878	36.3953
Vitvi09g00491	XP_002285258.1 caffeoylshikimate esterase	2.25906	5.58e-09	5.37772	28.3786	5.65086	5.66533	4.81697	16.7277	38.9008	29.5072
Vitvi08g00083	XP_002273309.1 F-box protein SKIP24	1.07779	5.62e-09	13.6484	32.1074	14.5071	14.1442	12.294	34.5067	32.7426	29.0729
Vitvi08g02271	XP_034692890.160S acidic ribosomal protein P2-like	1.18668	5.71e-09	180.647	456.354	187.46	184.889	169.593	372.988	543.698	452.377
Vitvi02g01661	CAN76940.1hypothetical protein VITISV_042904	5.8426	5.82e-09	0.287789	17.6246	0.178049	0.586173	0.0991433	5.7305	40.1352	7.00812
Vitvi17g00762	XP_002283394.1 rac-like GTP-binding protein 3 isoform X1	2.86206	5.99e-09	2.15423	17.1386	2.60354	2.96701	0.892142	11.3606	22.8198	17.2353
Vitvi07g02126	XP_003632340.1PREDICTED: uncharacterized protein LOC100853829 isoform X2	1.42937	6.02e-09	8.98603	27.0884	10.0996	7.75828	9.10025	28.516	26.7783	25.9708
Vitvi07g01329	XP_034689420.150S ribosomal protein L25	1.6722	6.12e-09	17.7487	62.733	18.8184	16.5427	17.8851	48.3584	80.9472	58.8935
Vitvi11g01643	XP_003633205.2 2-alkenal reductase (NADP(+)-dependent) isoform X3	6.1585	6.16e-09	0.055981	4.39987	0.0525676	0.115375	0	3.80673	6.23663	3.15624
Vitvi08g01831	XP_002282225.1 GATA transcription factor 2	3.43385	6.17e-09	2.16958	25.7797	3.2147	1.73183	1.56222	10.6286	45.4203	21.2901
Vitvi08g01444	XP_002276439.2 signal recognition particle 54 kDa protein, chloroplastic	1.35471	6.58e-09	13.9149	39.3006	12.4975	17.7077	11.5396	35.2589	44.9661	37.6768
Vitvi13g04260	RVW36358.1V-type proton ATPase subunit c''1	8.12758	6.61e-09	0	7.90602	0	0	0	9.85906	5.17377	8.68523
Vitvi08g02000	XP_002270512.2 cation/calcium exchanger 1	3.46584	6.78e-09	0.615668	7.4881	0.729469	0.492626	0.624908	3.38623	13.4255	5.65261
Vitvi11g01273	XP_002270551.1 bifunctional dethiobiotin synthetase/7,8-diamino-pelargonic acid aminotransferase, mitochondrial	1.66685	6.88e-09	2.60335	9.14419	2.49693	3.35526	1.95786	7.79033	8.9677	10.6745
Vitvi19g04142	XP_034678909.1receptor-like serine/threonine-protein kinase SD1-7	8.01026	6.88e-09	0	5.99801	0	0	0	6.65021	5.97138	5.37244
Vitvi12g04477	CBI23818.3unnamed protein product, partial	1.70805	6.95e-09	17.5505	64.2777	18.4997	19.1414	15.0103	72.2998	48.5993	71.9342
Vitvi04g01827	XP_002282937.1PREDICTED: uncharacterized protein LOC100252636 isoform X1	1.16536	7.04e-09	31.4572	78.7739	34.8353	31.6187	27.9177	77.015	71.778	87.5286
Vitvi18g01543	XP_002263640.1 DEAD-box ATP-dependent RNA helicase 39	1.04483	7.11e-09	14.3467	32.9029	15.2438	16.4425	11.3538	34.3328	32.042	32.3339
Vitvi05g00033	XP_002270635.1 60S ribosomal protein L18-2	1.05391	7.22e-09	280.294	647.503	310.222	268.902	261.759	559.769	723.711	659.029
Vitvi09g00969	XP_002272165.1 probable CCR4-associated factor 1 homolog 7	1.03349	7.26e-09	28.8617	65.5895	28.4225	31.387	26.7757	56.1666	69.765	70.837
Vitvi07g02246	XP_002273106.2 chlorophyll a-b binding protein of LHCII type 1	8.16805	7.31e-09	0.237958	73.8473	0.340362	0.373513	0	38.8885	165.056	17.5975
Vitvi01g01758	XP_010656841.1 aspartokinase 1, chloroplastic isoform X1	1.13447	7.45e-09	3.44342	8.44488	3.4698	3.50029	3.36016	8.46233	7.67064	9.20168
Vitvi04g00292	XP_010648492.1 ultraviolet-B receptor UVR8	1.03072	7.79e-09	67.3623	152.81	64.5319	78.1854	59.3696	133.311	148.684	176.434
Vitvi10g01832	CBI30798.3unnamed protein product, partial	3.20319	8.16e-09	2.93581	30.1892	3.85095	3.16952	1.78694	23.2392	26.6512	40.6771
Vitvi04g00031	XP_002278306.2 receptor-like protein kinase 5 isoform X1	5.27044	8.35e-09	0.0397266	1.67194	0.0219803	0.0482423	0.0489573	0.884293	2.10793	2.02359
Vitvi09g01432	XP_010655317.2 cycloartenol synthase 2	7.96814	8.58e-09	0	3.67637	0	0	0	3.98079	3.56936	3.47896
Vitvi11g04251	CBI24079.3unnamed protein product, partial	5.99394	8.64e-09	0.208948	15.3831	0.404755	0.222089	0	20.8432	11.805	13.5012
Vitvi06g00832	XP_002275876.3 NAD(P)H-quinone oxidoreductase subunit N, chloroplastic	2.39214	8.9e-09	10.5121	60.7961	11.2837	10.3379	9.91463	35.6501	95.0805	51.6578
Vitvi01g00957	XP_002277007.1PREDICTED: uncharacterized protein LOC100263597	1.52321	9.05e-09	18.9873	60.3453	21.2406	21.4788	14.2424	54.2248	71.4657	55.3454
Vitvi06g00758	XP_002270820.1 spermidine coumaroyl-CoA acyltransferase	8.31395	9.05e-09	0.0155999	6.24865	0.0467998	0	0	2.40999	10.9659	5.37009
Vitvi17g00389	NA	1.69043	9.27e-09	24.6861	87.9582	24.7602	27.1718	22.1263	62.4991	115.587	85.7882
Vitvi18g04600	XP_019071982.1 TMV resistance protein N	7.99782	9.55e-09	0	3.80717	0	0	0	4.77656	3.13465	3.5103
Vitvi17g00331	RVX14149.1hypothetical protein CK203_011240	1.47242	9.76e-09	39.1036	119.863	35.9788	49.7045	31.6274	121.822	143.097	94.6695
Vitvi06g01965	XP_003632281.2 glycine-rich protein DOT1	2.82045	1.05e-08	3.85527	29.9427	4.89598	4.42469	2.24513	17.8432	40.8595	31.1254
Vitvi18g02686	NA	3.65571	1.06e-08	2.46837	33.6976	1.60456	4.77944	1.02111	23.6081	47.8181	29.6667
Vitvi02g00526	XP_002265516.2PREDICTED: uncharacterized protein LOC100257409	5.62672	1.07e-08	0.190687	10.5725	0.270649	0	0.301412	3.19397	12.7548	15.7687
Vitvi01g01808	XP_002268812.3 probable protein phosphatase 2C 40	1.26109	1.13e-08	9.10361	24.4189	10.2653	7.82964	9.2159	22.1039	22.5292	28.6234
Vitvi14g04604	---NA---	6.67596	1.13e-08	0.281441	31.3558	0.264281	0.580043	0	9.35644	51.2121	33.4988
Vitvi15g01055	XP_002278820.1 50S ribosomal protein L5, chloroplastic	1.6565	1.14e-08	35.7654	124.174	35.8071	43.6504	27.8386	90.1029	158.471	123.947
Vitvi12g00421	XP_002271026.1PREDICTED: uncharacterized protein LOC100249947	2.02839	1.15e-08	3.49205	15.8032	3.23049	3.34819	3.89748	15.0183	19.3408	13.0506
Vitvi13g01616	XP_010659220.1 putative disease resistance RPP13-like protein 1	1.72724	1.15e-08	1.85036	6.76415	1.44021	2.50697	1.6039	5.56767	6.97213	7.75267
Vitvi05g00795	XP_002285387.1 50S ribosomal protein L28, chloroplastic	1.35454	1.19e-08	23.492	66.6996	21.9138	23.545	25.0172	57.5447	80.4069	62.1472
Vitvi07g02537	XP_010646887.1PREDICTED: uncharacterized protein LOC104878354	7.94356	1.2e-08	0	5.20878	0	0	0	4.51873	5.55233	5.55526
Vitvi15g00016	XP_002271466.1 50S ribosomal protein L3, chloroplastic	1.13705	1.23e-08	27.2039	66.5941	28.7538	25.5393	27.3187	61.021	77.3773	61.3838
Vitvi18g01252	XP_002278020.1PREDICTED: uncharacterized protein LOC100253998 isoform X2	1.53321	1.24e-08	4.39018	14.1194	4.66482	4.08444	4.42129	12.7776	16.3381	13.2427
Vitvi05g00062	XP_010649559.1 senescence-associated carboxylesterase 101; XP_002264661.2 senescence-associated carboxylesterase 101	8.06679	1.28e-08	0	3.7433	0	0	0	3.40862	4.74939	3.07188
Vitvi18g00761	XP_002282899.1 NAC domain-containing protein 72 isoform X1	1.13788	1.31e-08	15.1749	37.045	14.8998	18.4184	12.2066	34.9326	35.6422	40.5601
Vitvi10g00848	XP_010655691.1PREDICTED: uncharacterized protein LOC100254898 isoform X1	1.02486	1.32e-08	43.399	97.9293	39.0089	52.8838	38.3043	88.2747	98.122	107.391
Vitvi13g00490	XP_010658493.1 18.1 kDa class I heat shock protein	2.02857	1.32e-08	22.3666	102.329	15.3374	26.0119	25.7504	106.954	63.2966	136.737
Vitvi02g00703	XP_002278877.1PREDICTED: uncharacterized protein LOC100260856	1.53416	1.33e-08	21.1022	67.7304	18.8374	27.305	17.1642	58.1964	60.4532	84.5415
Vitvi09g00437	CBI36192.3unnamed protein product, partial	1.32917	1.33e-08	72.8045	205.291	73.1006	56.6807	88.6322	195.372	215.38	205.121
Vitvi10g04088	MBL1488494.1hypothetical protein	9.00403	1.33e-08	0	11.8397	0	0	0	3.47039	26.438	5.61087
Vitvi03g00037	XP_002274872.1 GATA transcription factor 5	1.96653	1.34e-08	11.4381	49.15	7.45658	17.2955	9.5623	39.4528	55.0114	52.9859
Vitvi11g00613	XP_010656551.1PREDICTED: uncharacterized protein LOC104880696	1.31661	1.38e-08	323.407	895.009	276.9	430.577	262.745	1075.32	746.717	862.993
Vitvi10g00855	XP_002272288.2 protein PLASTID TRANSCRIPTIONALLY ACTIVE 12 isoform X2	1.17233	1.42e-08	10.0087	25.1554	11.0893	8.94804	9.9887	23.75	26.9656	24.7505
Vitvi19g00162	XP_002282834.1PREDICTED: uncharacterized protein LOC100267434	2.93996	1.5e-08	0.835087	7.07046	0.763645	0.838023	0.903594	6.37487	10.5699	4.26663
Vitvi12g00462	XP_002271985.2PREDICTED: uncharacterized protein LOC100243092	5.0668	1.57e-08	0.206411	7.3972	0.0437041	0.575529	0	5.20446	9.2899	7.69724
Vitvi02g00068	XP_002272191.2 GDT1-like protein 1, chloroplastic isoform X1	1.60313	1.69e-08	4.35272	14.6674	3.40685	4.79017	4.86115	13.5348	16.2623	14.205
Vitvi06g00339	XP_010651119.1 carbamoyl-phosphate synthase large chain, chloroplastic	1.13463	1.72e-08	12.7548	31.0756	13.9358	13.321	11.0075	25.8176	34.2105	33.1987
Vitvi08g00947	XP_019076972.1 psbP domain-containing protein 6, chloroplastic	2.39297	1.72e-08	0.851967	4.97949	0.694383	0.721908	1.13961	4.94022	5.85344	4.1448
Vitvi07g02504	XP_002265860.1PREDICTED: uncharacterized protein LOC100262366	2.77297	1.77e-08	1.91172	14.6162	2.49599	2.0946	1.14458	17.4843	14.8062	11.558
Vitvi15g04475	RVX08575.1hypothetical protein CK203_014291	3.6226	1.77e-08	1.01162	13.5602	0.909163	1.746	0.379687	9.87568	19.8873	10.9175
Vitvi16g01943	XP_002276546.1 UDP-glycosyltransferase 88A1	1.14159	1.8e-08	25.2947	62.4152	27.4865	22.3048	26.0928	55.8902	59.0566	72.2987
Vitvi19g01748	XP_002266025.1 organic cation/carnitine transporter 3-like	8.29967	1.84e-08	0	2.9982	0	0	0	4.7876	2.94135	1.26564
Vitvi07g02553	XP_003635250.1 probable mannitol dehydrogenase	4.01959	1.85e-08	1.69585	29.6118	1.5471	2.92019	0.62026	8.36526	52.0665	28.4038
Vitvi12g02726	NA	1.21308	1.85e-08	5.9847	15.4107	6.21105	6.93843	4.80462	14.843	15.1126	16.2765
Vitvi03g00996	XP_002270826.2 fructose-1,6-bisphosphatase, chloroplastic	1.07051	1.91e-08	7.38767	17.2767	7.53125	7.97979	6.65196	18.0401	17.331	16.4589
Vitvi19g01801	XP_003634703.1 probable leucine-rich repeat receptor-like serine/threonine-protein kinase At3g14840; XP_002283596.2 probable leucine-rich repeat receptor-like serine/threonine-protein kinase At3g14840	3.29069	1.91e-08	0.437405	3.66024	0.303664	0.380754	0.627797	2.09425	5.78996	3.09651
Vitvi11g00730	XP_002276550.1 spermidine hydroxycinnamoyl transferase-like	2.7902	1.92e-08	1.10516	8.36549	1.24936	1.41136	0.654757	5.38109	12.6063	7.10909
Vitvi08g00903	XP_002283892.1 magnesium-protoporphyrin IX monomethyl ester [oxidative] cyclase, chloroplastic	1.08332	1.94e-08	67.4449	159.456	75.7676	69.1721	57.3951	190.492	153.029	134.848
Vitvi18g02063	XP_019071767.1PREDICTED: uncharacterized protein LOC100244789	4.08133	1.96e-08	0.199348	3.74419	0.110297	0.24208	0.245668	5.05862	3.59857	2.57538
Vitvi02g04155	XP_002268529.3 adenine phosphoribosyltransferase 3	1.87136	2.01e-08	4.13019	16.7482	3.25106	4.23665	4.90286	13.8423	19.9549	16.4473
Vitvi15g01550	NA	1.48974	2.01e-08	23.6008	73.2269	22.5414	26.522	21.739	56.0946	94.83	68.756
Vitvi08g00092	XP_002268005.1 protein DETOXIFICATION 24 isoform X2	2.98134	2.07e-08	0.365526	3.21113	0.464278	0.274345	0.357956	2.41382	3.88399	3.33558
Vitvi05g00034	XP_010649576.1 protein GAMETE EXPRESSED 2 isoform X2	3.19745	2.09e-08	0.2252	2.32943	0.352221	0.236211	0.0871678	3.08597	1.68311	2.21922
Vitvi17g00057	XP_002284341.1 probable serine/threonine-protein kinase At1g54610	1.12311	2.14e-08	7.66355	18.5951	8.10683	8.09638	6.78743	16.9878	17.1255	21.6721
Vitvi08g01591	XP_002266748.1 splicing factor 3A subunit 2	1.02842	2.15e-08	72.3822	164.241	68.4311	74.868	73.8477	137.017	178.921	176.785
Vitvi09g00384	XP_010654666.1 methyltransferase-like protein 22 isoform X1	1.63874	2.2e-08	2.87099	9.98315	3.18657	2.74084	2.68555	8.80071	9.02565	12.1231
Vitvi19g01432	XP_002270405.1 gibberellin 2-beta-dioxygenase 1	2.8891	2.21e-08	14.5737	116.966	14.1664	23.3193	6.23551	78.8133	191.347	80.7369
Vitvi19g00462	XP_002281441.1 protein LHCP TRANSLOCATION DEFECT	1.32286	2.28e-08	19.7917	55.0416	21.5898	18.6088	19.1766	44.7302	61.6158	58.7789
Vitvi17g01438	XP_010663484.1 F-box protein At5g49610-like	7.89723	2.39e-08	0	3.08385	0	0	0	2.67777	3.87782	2.69595
Vitvi07g00052	XP_002275146.2 histone acetyltransferase GCN5	1.01449	2.47e-08	10.746	24.0915	9.73589	12.3133	10.1889	23.39	25.6682	23.2165
Vitvi16g01118	XP_019081422.1 ankyrin repeat-containing protein ITN1	8.20077	2.47e-08	0	3.24092	0	0	0	5.6534	1.95677	2.1126
Vitvi10g00969	XP_002264787.2 wall-associated receptor kinase 2-like	4.74631	2.52e-08	0.0762859	2.25593	0	0.064703	0.164155	3.03621	2.04023	1.69137
Vitvi14g00069	XP_002281448.2 psbP domain-containing protein 1, chloroplastic	1.84793	2.56e-08	3.72647	14.8051	3.83634	4.20999	3.13308	12.7588	18.7747	12.8819
Vitvi10g02107	NA	8.23528	2.61e-08	0	4.91455	0	0	0	2.55605	8.1509	4.03671
Vitvi04g01720	XP_002264771.2 beta-D-glucosyl crocetin beta-1,6-glucosyltransferase	8.04929	2.63e-08	0	2.65243	0	0	0	2.739	3.68387	1.53443
Vitvi17g04020	CAN79769.1hypothetical protein VITISV_019405	6.37065	2.65e-08	0.276987	24.3797	0	0.830961	0	17.0595	40.9251	15.1547
Vitvi15g04514	RVW57400.1bZIP transcription factor 44	1.9322	2.72e-08	2.57031	10.9025	2.56508	3.24142	1.90442	11.7581	10.682	10.2674
Vitvi01g01956	RVX12452.1putative lipid phosphate phosphatase 3, chloroplastic	1.00644	2.77e-08	50.1897	111.706	48.7574	57.8626	43.9491	101.31	126.007	107.802
Vitvi10g00247	XP_002273768.2 oligopeptide transporter 3	2.06571	2.77e-08	11.9602	54.9177	11.382	16.1966	8.30191	50.8836	79.2908	34.5786
Vitvi00g00922	NA	1.27613	2.93e-08	42.4686	114.442	36.6777	55.1824	35.5458	131.203	88.9942	123.128
Vitvi03g01410	XP_010646587.1PREDICTED: uncharacterized protein LOC100245308	1.4182	2.98e-08	8.31359	24.6679	8.44085	8.07731	8.42261	22.7114	29.3083	21.9839
Vitvi11g00082	NA	1.3877	3.07e-08	9.51416	27.7586	8.85507	9.41066	10.2768	29.9999	29.3974	23.8786
Vitvi05g02128	XP_002267358.1 F-box protein CPR30	1.09484	3.14e-08	9.67168	23.0181	10.6741	9.77801	8.56292	21.5444	22.2242	25.2856
Vitvi01g00293	RVW45403.150S ribosomal protein L15, chloroplastic	1.27571	3.25e-08	16.8111	45.2082	19.3217	17.0271	14.0844	45.2266	52.0405	38.3576
Vitvi09g00149	XP_002277703.1 eukaryotic initiation factor 4A-8	1.29834	3.27e-08	226.371	617.588	221.054	237.413	220.647	448.314	738.11	666.34
Vitvi15g00690	XP_002280760.1 transketolase, chloroplastic	3.21256	3.34e-08	1.20066	12.0233	0.830395	2.1358	0.635785	6.26394	19.6267	10.1794
Vitvi05g00638	XP_002284221.1 DNA-directed RNA polymerase V subunit 7	1.5422	3.42e-08	36.1117	116.147	37.1033	39.6091	31.6228	92.8118	154.093	101.536
Vitvi14g00318	XP_002265307.1 histidine-containing phosphotransfer protein 1	2.04635	3.56e-08	17.6703	80.2334	17.0347	20.3337	15.6427	51.9404	122.767	65.9928
Vitvi09g00834	XP_002274216.1 ethylene-responsive transcription factor ERF003	3.10572	3.73e-08	1.76143	16.918	3.09705	1.35948	0.827774	15.3504	21.1887	14.2149
Vitvi12g04195	CBI18009.3unnamed protein product, partial	2.95214	3.77e-08	2.43859	20.9296	2.46555	2.10443	2.74579	16.7524	24.1053	21.9311
Vitvi04g01318	XP_002265594.1 putative glucose-6-phosphate 1-epimerase	1.12235	3.79e-08	16.3244	39.453	18.4013	17.265	13.307	38.7778	43.7099	35.8714
Vitvi18g02080	XP_003634589.1 receptor-like protein kinase HAIKU2	1.22314	3.82e-08	50.1913	129.988	50.3191	51.5034	48.7514	110.6	164.486	114.879
Vitvi07g03046	RVX23241.1F-box protein FBW2	1.10735	3.86e-08	29.1115	69.6363	29.8106	30.776	26.7479	69.0031	80.5263	59.3796
Vitvi14g01698	XP_002274098.1 60S ribosomal protein L27a-3	1.76469	4.05e-08	176.056	660.704	180.175	182.322	165.671	412.019	948.1	621.993
Vitvi01g01026	XP_002269461.2 cyclic dof factor 2	1.38786	4.23e-08	10.8931	31.8212	10.6726	13.1485	8.85817	41.4787	25.5496	28.4351
Vitvi11g00677	NP_001268212.1CBL-interacting serine/threonine-protein kinase 6-like	1.24953	4.23e-08	1450.17	3870.74	1475.15	1215.04	1660.33	3488.42	3376.34	4747.46
Vitvi12g04533	RVX13675.1Spliceosome-associated protein 130 B	7.76884	4.26e-08	0	2.34908	0	0	0	2.13111	2.03666	2.87946
Vitvi05g00848	XP_002282250.3PREDICTED: uncharacterized protein LOC100244274	2.96294	4.28e-08	0.50774	4.40981	0.746844	0.433898	0.342477	4.24184	5.64644	3.34114
Vitvi02g01279	XP_002270533.2 ABC transporter G family member 14	1.62559	4.35e-08	8.48655	28.8477	7.37048	10.9892	7.09993	26.3242	37.4802	22.7388
Vitvi14g01561	RVX06792.1putative RNA methyltransferase pc1998	1.48609	4.41e-08	3.17095	9.84442	3.19627	3.40877	2.90781	8.83825	10.9044	9.79064
Vitvi17g00831	XP_002282452.1 GDSL esterase/lipase At5g62930	1.06419	4.41e-08	25.4772	59.269	24.8076	30.645	20.979	60.8428	52.0039	64.9602
Vitvi19g00566	XP_002277248.1 mitochondrial pyruvate carrier 4 isoform X2	5.93	4.42e-08	0.15301	10.1357	0	0	0.45903	4.80893	14.8741	10.7241
Vitvi09g00721	XP_002271539.1 calcineurin subunit B isoform X1	1.375	4.43e-08	20.7583	59.8937	22.8189	18.3637	21.0923	49.3287	71.5913	58.7611
Vitvi05g01304	XP_002263497.1 crocetin glucosyltransferase, chloroplastic-like	1.30875	4.44e-08	9.46968	25.9225	9.09706	11.9976	7.31434	24.4209	28.6355	24.711
Vitvi06g01334	XP_019075861.1 protein NUCLEAR FUSION DEFECTIVE 4-like	1.31486	4.44e-08	5.39896	15.0078	4.88386	6.49921	4.8138	17.9319	11.8493	15.2422
Vitvi14g01991	RVW30471.1SPX domain-containing protein 4	1.08046	4.54e-08	18.2589	42.8094	18.3606	19.9962	16.4199	38.3883	47.1691	42.871
Vitvi07g04151	CAN61413.1hypothetical protein VITISV_029565	1.31116	4.66e-08	4.80855	13.2239	5.01941	5.28254	4.12371	11.8513	14.4808	13.3394
Vitvi11g00431	XP_010656403.1PREDICTED: uncharacterized protein LOC100267909 isoform X1	7.99984	4.72e-08	0	1.17144	0	0	0	1.03381	0.655626	1.8249
Vitvi13g01682	CAN83405.1hypothetical protein VITISV_022677	7.78469	4.79e-08	0	2.08661	0	0	0	1.60822	2.44861	2.20301
Vitvi02g00158	XP_002267043.1PREDICTED: uncharacterized protein LOC100264984	2.09264	4.81e-08	11.2782	52.9889	8.42396	13.6466	11.764	33.9981	70.1974	54.7713
Vitvi07g01608	RVW57414.1 Formamidase	1.13473	4.89e-08	23.8559	58.3607	24.8991	21.7067	24.9618	50.7858	65.7436	58.5526
Vitvi08g01149	XP_002275037.1 protein REVEILLE 8 isoform X2	3.14071	4.98e-08	0.328661	3.25789	0.467766	0.18333	0.334885	2.36578	3.03906	4.36883
Vitvi07g01880	CAN82464.1hypothetical protein VITISV_002661	1.7683	5.11e-08	10.0995	38.3479	9.87774	10.8398	9.58104	31.7914	32.4477	50.8046
Vitvi10g01888	RVW89964.1 Auxilin-related protein 2	1.50457	5.16e-08	4.30515	13.6007	4.75661	4.21768	3.94116	14.8804	15.4625	10.4591
Vitvi05g04517	XP_002272799.2 pentatricopeptide repeat-containing protein At1g62350 isoform X3	2.05202	5.21e-08	8.15242	37.3519	10.2613	7.71004	6.48593	29.0092	52.8271	30.2193
Vitvi17g01633	XP_002269403.1 probable metal-nicotianamine transporter YSL7	8.45586	5.25e-08	0	2.38625	0	0	0	0.917768	4.76138	1.47961
Vitvi05g04567	XP_002263737.3 geraniol 8-hydroxylase	3.90313	5.31e-08	0.429811	7.15836	0.71417	0.213744	0.36152	5.22397	11.7466	4.50455
Vitvi14g00473	XP_002279520.1 light-inducible protein CPRF2	2.08373	5.42e-08	3.12487	14.5273	2.91218	3.99478	2.46764	9.72939	20.7176	13.135
Vitvi08g01095	XP_002277967.1 protein SLOW GREEN 1, chloroplastic	1.20859	5.45e-08	24.592	62.9871	20.7884	29.2145	23.7732	52.627	67.3642	68.97
Vitvi08g01502	XP_002283339.2 UPF0481 protein At3g47200	5.5099	5.5e-08	0.0465283	2.28029	0	0.0692792	0.0703058	1.16831	2.80867	2.86389
Vitvi02g00017	XP_002279187.1PREDICTED: uncharacterized protein LOC100267372	1.46048	5.65e-08	5.53615	16.9899	5.9005	4.83821	5.86974	13.3362	17.7303	19.9031
Vitvi02g00529	RVX15619.1Protein NRT1/ PTR family 6.3	5.42811	5.65e-08	1.10019	51.2269	0.443142	1.8704	0.98702	33.1877	104.711	15.7822
Vitvi04g00665	XP_002263458.1 zinc finger protein CONSTANS-LIKE 4	1.63962	5.66e-08	54.4963	186.82	48.2946	68.9724	46.2219	135.972	256.316	168.171
Vitvi10g00539	XP_002272018.1 protein IQ-DOMAIN 1	1.32956	5.86e-08	9.67926	26.9239	8.29904	11.1577	9.58104	22.2353	31.2305	27.3058
Vitvi08g01374	XP_002280536.1PREDICTED: uncharacterized protein LOC100263174	1.97581	6.26e-08	3.87863	16.9213	5.20304	3.46666	2.96619	13.4565	20.9437	16.3637
Vitvi05g00886	XP_003632025.2 beta-amylase 1, chloroplastic	2.27308	6.33e-08	1.20757	6.425	0.792295	1.63664	1.19376	5.32498	7.23416	6.71585
Vitvi06g01362	XP_002273519.1 serine carboxypeptidase-like 51	4.48188	6.43e-08	0.095113	2.31881	0	0.177351	0.107988	3.01682	2.30082	1.63879
Vitvi17g00471	XP_002263039.1 MADS-box protein CMB1 isoform X2	3.25161	6.49e-08	0.895045	9.47757	0.771293	1.26962	0.644219	13.498	9.5319	5.40278
Vitvi09g00300	XP_034696016.1transcription factor MYBS3	1.58786	6.64e-08	34.9515	115.477	33.2089	46.8634	24.7822	94.8151	146.495	105.121
Vitvi14g01962	NA	1.35345	6.67e-08	748.227	2119.86	788.182	745.281	711.216	1535.66	2688.9	2135.01
Vitvi13g00276	NA	1.49229	6.7e-08	24.7222	77.6595	26.3519	19.9111	27.9038	72.6474	87.1289	73.2022
Vitvi19g00673	XP_003634760.1 nuclear transcription factor Y subunit B-3	2.18391	6.71e-08	3.08597	15.4621	2.55514	3.73867	2.96412	14.7341	19.5779	12.0743
Vitvi01g00203	XP_003631230.1 phosphate transporter PHO1 homolog 1	2.84304	6.82e-08	0.50551	3.96576	0.548614	0.650211	0.317704	2.5073	6.13993	3.25004
Vitvi11g01101	XP_002269613.1 60S acidic ribosomal protein P3	1.16921	6.89e-08	358.095	895.395	376.987	339.85	357.447	731.775	1090.63	863.777
Vitvi05g00259	XP_003631965.1 protein TRIGALACTOSYLDIACYLGLYCEROL 4, chloroplastic	1.2954	6.98e-08	10.613	28.996	12.4371	9.41637	9.98539	25.7548	32.9327	28.3003
Vitvi02g00228	XP_002280048.1 homeobox-leucine zipper protein ATHB-12	2.28352	7.13e-08	6.61511	35.505	6.5137	10.3556	2.97602	42.1973	32.1168	32.201
Vitvi13g00074	XP_002270666.1PREDICTED: uncharacterized protein LOC100255332	1.18172	7.13e-08	27.5295	69.0875	28.9472	31.9808	21.6606	63.018	78.9761	65.2685
Vitvi13g02416	XP_002265000.1 annexin D4	2.20407	7.18e-08	2.24274	11.4531	2.81053	1.94443	1.97325	8.06244	14.5579	11.739
Vitvi15g00574	XP_002274957.1 peptidyl-prolyl cis-trans isomerase FKBP20-2, chloroplastic isoform X2	2.10081	7.22e-08	2.14178	10.153	1.73466	2.85543	1.83524	10.0494	10.8045	9.60511
Vitvi13g00274	XP_010658595.1 cellular nucleic acid-binding protein	1.72917	7.27e-08	12.9339	47.3679	11.858	13.902	13.0417	32.5942	63.7153	45.7942
Vitvi13g00917	CBI18579.3unnamed protein product, partial	2.40446	7.46e-08	1.5415	9.11827	1.62782	1.66727	1.32941	10.3036	8.7979	8.25332
Vitvi05g00387	XP_002278812.3 pyruvate, phosphate dikinase, chloroplastic isoform X1	1.38791	7.55e-08	27.5079	79.5036	24.2397	38.8291	19.455	77.1578	74.3969	86.956
Vitvi06g01149	XP_002264840.1 10 kDa chaperonin, mitochondrial	1.12047	7.83e-08	72.9756	176.278	81.517	70.524	66.8859	155.82	207.133	165.88
Vitvi18g04823	NA	7.84428	7.98e-08	0	2.41997	0	0	0	1.95475	3.55477	1.75038
Vitvi17g01512	XP_002284026.1 glycine-rich RNA-binding protein blt801	1.22824	8.04e-08	208.628	542.424	205.558	212.615	207.71	416.631	671.065	539.576
Vitvi09g00577	XP_002269416.1 DCC family protein At1g52590, chloroplastic	1.6663	8.05e-08	10.0047	35.122	12.3538	10.4285	7.23175	29.3107	42.9833	33.072
Vitvi07g00403	RVX01453.160S ribosomal protein L29-1	1.96192	8.33e-08	4.18719	18.1215	3.26291	4.40703	4.89162	18.9837	19.976	15.4049
Vitvi05g01641	XP_010650726.1 BTB/POZ and TAZ domain-containing protein 3	1.06393	8.55e-08	39.9719	93.3771	36.0634	43.322	40.5302	113.677	88.5107	77.9434
Vitvi07g01676	RVX23236.1Transcription factor MYB44	1.54123	8.65e-08	33.0881	106.272	27.6797	39.8963	31.6884	77.7015	139.689	101.424
Vitvi14g00324	NA	1.97535	8.88e-08	3.93873	17.2738	3.15105	3.45795	5.20719	17.5024	18.9935	15.3253
Vitvi00g04837	XP_010647540.1PREDICTED: uncharacterized protein LOC104878641	8.28593	8.98e-08	0.0552255	19.398	0	0	0.165677	3.83045	38.6825	15.681
Vitvi17g01380	XP_002280676.1 probable glutathione S-transferase	7.62405	9.01e-08	0	3.03414	0	0	0	2.83011	3.26881	3.00351
Vitvi13g00150	XP_002279395.1 adenine/guanine permease AZG1	1.34636	9.04e-08	9.89197	27.9831	9.54524	9.97011	10.1606	29.5491	33.2761	21.124
Vitvi04g00148	XP_002281111.1 thermospermine synthase ACAULIS5	3.32072	9.19e-08	1.49253	16.1742	1.46649	2.19453	0.816584	9.01065	29.1951	10.317
Vitvi09g01384	XP_002266840.1 auxin-responsive protein SAUR50-like	6.35029	9.83e-08	0.131368	12.3444	0.394104	0	0	5.07367	20.391	11.5684
Vitvi09g00439	XP_002284946.2 D-glycerate 3-kinase, chloroplastic	1.259	9.9e-08	7.90737	21.1597	8.72784	6.47275	8.52152	19.9455	22.1043	21.4292
Vitvi19g00565	XP_010644496.1 mitochondrial pyruvate carrier 4	6.78425	1.03e-07	0.100595	12.3323	0.142779	0	0.159007	9.19065	20.186	7.62014
Vitvi18g02393	XP_002266194.2 GDSL esterase/lipase At1g71250	8.62988	1.05e-07	0	5.16813	0	0	0	1.4735	11.5875	2.44342
Vitvi06g01966	XP_034688800.1WAS/WASL-interacting protein family member 1-like isoform X1	3.41575	1.09e-07	1.47853	17.1361	1.18231	2.59493	0.658346	10.9401	24.6933	15.775
Vitvi07g00226	XP_002270535.1 protein SLOW WALKER 1	1.00928	1.12e-07	13.8723	30.9615	13.3442	15.5349	12.7379	26.9846	33.5409	32.3591
Vitvi03g04175	XP_034681927.1B3 domain-containing protein At5g60142-like	3.79908	1.13e-07	0.271263	4.20467	0.287385	0.473063	0.0533415	4.62472	2.55715	5.43213
Vitvi09g01373	XP_002264976.1 F-box/kelch-repeat protein At1g51550	1.25833	1.13e-07	9.20629	24.4303	8.72767	10.5601	8.33114	19.4469	24.3692	29.4749
Vitvi15g01499	XP_002279679.1 probable calcium-binding protein CML23	2.62714	1.15e-07	2.49866	17.0163	1.31496	2.88607	3.29494	13.0492	22.2093	15.7904
Vitvi07g00933	XP_002268349.1PREDICTED: uncharacterized protein LOC100256861	1.14466	1.17e-07	16.6492	40.904	17.3451	16.7309	15.8715	38.7574	44.892	39.0626
Vitvi02g00260	XP_002278450.2 subtilisin-like protease SBT3.9	1.99121	1.19e-07	0.83792	3.73001	0.940747	0.969806	0.603206	4.26642	3.04392	3.8797
Vitvi10g00372	XP_003634999.1 chlorophyll a-b binding protein 13, chloroplastic	7.04425	1.19e-07	0.0588259	8.44619	0.0552391	0.121239	0	8.08928	16.4386	0.810733
Vitvi11g04151	KAF9662800.1hypothetical protein SADUNF_Sadunf18G0092000	1.59012	1.22e-07	15.4781	51.4218	11.9651	23.2812	11.1882	59.104	50.915	44.2464
Vitvi04g00229	XP_002282879.1 probable plastid-lipid-associated protein 8, chloroplastic	2.29294	1.23e-07	4.334	23.3037	4.35827	5.04846	3.59528	15.5856	35.5881	18.7373
Vitvi16g00779	XP_010662396.1 probable serine/threonine protein kinase IRE	4.12698	1.23e-07	0.0754864	1.43655	0.0188614	0.165587	0.0420103	1.7301	1.54775	1.0318
Vitvi08g01253	XP_002271837.2 tropinone reductase homolog	5.1434	1.29e-07	0.224749	8.49732	0.061714	0.406349	0.206185	2.78076	18.1824	4.52882
Vitvi18g00070	XP_002272900.1 glucan endo-1,3-beta-glucosidase 12	7.31019	1.29e-07	0.0157937	2.89115	0	0	0.047381	3.62868	2.94442	2.10035
Vitvi09g01987	XP_002268630.1 vegetative cell wall protein gp1	1.47135	1.31e-07	14.9415	45.9663	12.6359	15.3524	16.8363	36.6744	56.3661	44.8585
Vitvi12g04596	XP_010657958.2 disease resistance protein RPS2	2.0956	1.32e-07	2.46473	11.6487	2.33116	3.41095	1.65208	13.1867	12.711	9.04832
Vitvi17g00384	CBI15402.3unnamed protein product, partial	2.51108	1.32e-07	1.85902	11.681	2.26475	1.88079	1.4315	9.6531	17.5496	7.84024
Vitvi01g00041	XP_010649735.1PREDICTED: uncharacterized protein LOC100257668	3.5111	1.33e-07	0.217372	2.71298	0.2036	0.335146	0.113371	1.63821	3.42198	3.07875
Vitvi07g02402	XP_002267797.3 S-locus-specific glycoprotein S6	2.88306	1.33e-07	1.07627	8.91092	0.82507	1.48491	0.918848	12.9587	3.42602	10.348
Vitvi16g00724	XP_002264670.1 cold shock protein 1	2.15586	1.33e-07	1.1328	5.56733	0.723087	1.50768	1.16765	5.46903	6.50552	4.72743
Vitvi18g00413	RVW56032.1Protein WHAT'S THIS FACTOR 1-like	1.40947	1.34e-07	11.2256	33.1306	11.5674	10.9033	11.2062	22.787	37.9477	38.6571
Vitvi15g00740	XP_010661642.1 AT-hook motif nuclear-localized protein 1	1.70839	1.36e-07	13.5083	49.151	14.9202	10.5772	15.0275	35.1158	65.2177	47.1193
Vitvi19g04530	RVW21308.1hypothetical protein CK203_114353	2.90934	1.37e-07	2.59457	21.8305	3.31435	2.8289	1.64047	18.3713	14.1994	32.9207
Vitvi01g04266	XP_019079597.1 G-type lectin S-receptor-like serine/threonine-protein kinase LECRK3	4.60525	1.39e-07	0.913832	23.8874	0.660703	1.45011	0.630685	5.16427	54.0303	12.4676
Vitvi03g04153	XP_002284892.1 protein DMR6-LIKE OXYGENASE 2	1.06544	1.4e-07	35.4808	82.8048	38.7207	39.2483	28.4735	87.5208	73.9337	86.9599
Vitvi14g01444	RVX06736.140S ribosomal protein S27-2	1.53128	1.4e-07	30.1322	96.0029	31.7765	34.9884	23.6317	74.3017	124.928	88.7795
Vitvi17g04269	XP_034672708.1cytochrome P450 71A2-like	7.80387	1.4e-07	0.405227	96.1251	0.146186	1.06949	0	50.3432	135.761	102.271
Vitvi09g00971	XP_002272988.1 aquaporin NIP6-1	7.29227	1.41e-07	0.0231473	4.20337	0	0.0694418	0	3.25858	5.13004	4.22149
Vitvi14g00337	XP_002266568.2PREDICTED: uncharacterized protein LOC100255461	1.32217	1.43e-07	2.6656	7.4133	2.63027	2.47689	2.88964	6.23471	8.34607	7.65913
Vitvi09g04111	KAG5229067.1regulator of Vps4 activity in the MVB pathway protein	1.00351	1.44e-07	33.1271	74.3789	32.026	30.2588	37.0966	74.2749	68.9985	79.8634
Vitvi19g01440	XP_002266519.1 heme-binding protein 2	1.04543	1.45e-07	128.999	295.772	143.702	126.638	116.657	260.396	349.336	277.585
Vitvi18g03111	XP_002265992.2 protein NRT1/ PTR FAMILY 5.10-like	2.42348	1.46e-07	1.09051	6.59148	1.48975	0.559291	1.22248	5.80417	6.12404	7.84622
Vitvi14g01318	XP_002282047.1 GDSL esterase/lipase 7	8.95557	1.47e-07	0	6.04611	0	0	0	1.56374	15.2018	1.37279
Vitvi05g01860	XP_010649784.1 cuticle collagen 2 isoform X1	3.70327	1.49e-07	1.13473	16.9633	1.33361	0.5854	1.48519	32.0484	6.50458	12.337
Vitvi06g00607	XP_002279930.1PREDICTED: uncharacterized protein LOC100248366	1.89469	1.5e-07	4.72115	19.5372	4.2444	4.03676	5.88227	17.6069	26.3435	14.6612
Vitvi09g00293	RVW76790.1Transcription factor MYBS3	1.48687	1.51e-07	11.8454	36.5943	9.85729	15.8213	9.85751	33.3442	43.4242	33.0146
Vitvi08g02097	XP_002273138.1 serine/threonine-protein kinase STN8, chloroplastic isoform X1	1.21012	1.52e-07	15.9191	40.9182	16.2798	15.3262	16.1515	36.1056	50.0425	36.6066
Vitvi02g01405	XP_034677643.1thaumatin-like protein	6.28056	1.56e-07	0.0671712	5.54152	0	0.201514	0	3.84154	9.92461	2.85842
Vitvi08g00290	XP_002264127.1 33 kDa ribonucleoprotein, chloroplastic	1.07266	1.61e-07	10.7724	25.1316	10.9009	12.723	8.69342	23.9347	25.3908	26.0694
Vitvi06g00136	XP_019076118.1 G-type lectin S-receptor-like serine/threonine-protein kinase LECRK3	1.94902	1.62e-07	5.61522	23.8146	4.23847	9.27157	3.33562	24.8275	23.3547	23.2617
Vitvi08g00757	XP_002268192.1 40S ribosomal protein S4-3	1.16127	1.62e-07	214.15	531.426	223.811	218.039	200.598	406.972	634.077	553.231
Vitvi07g02753	CBI33007.3unnamed protein product, partial	1.07914	1.66e-07	16.6321	39.189	18.3986	16.596	14.9016	36.1125	36.449	45.0053
Vitvi12g00099	XP_002282932.1 protein DETOXIFICATION 41	1.88812	1.67e-07	2.29902	9.37905	2.17967	2.58722	2.13017	6.87206	12.0062	9.25885
Vitvi01g00330	XP_002282799.1PREDICTED: uncharacterized protein LOC100249231	1.39444	1.7e-07	61.6794	180.161	68.1787	55.1133	61.7462	145.405	235.957	159.122
Vitvi09g00630	XP_002264846.1PREDICTED: uncharacterized protein LOC100250980	1.53362	1.71e-07	4.43762	14.3145	5.4424	4.12912	3.74135	13.4075	15.0129	14.5231
Vitvi17g00958	XP_002278832.1 28 kDa ribonucleoprotein, chloroplastic	1.33577	1.71e-07	19.4056	54.5945	20.6832	17.0164	20.5171	54.0044	65.4769	44.3023
Vitvi19g01880	XP_034679126.1thioredoxin 1	1.01869	1.71e-07	68.9704	155.118	70.5395	71.7573	64.6144	143.794	184.394	137.167
Vitvi04g00111	XP_002279283.1 putative GATA transcription factor 22	8.29515	1.72e-07	0	3.79268	0	0	0	4.64147	5.92249	0.81407
Vitvi12g02130	XP_010657908.1 CLP protease regulatory subunit CLPX2, mitochondrial	1.198	1.75e-07	6.04975	15.3805	5.61057	6.90441	5.63428	12.8908	16.2883	16.9623
Vitvi09g00328	XP_002284206.1 photosynthetic NDH subunit of subcomplex B 3, chloroplastic	4.01979	1.76e-07	0.273931	5.01437	0.435347	0.0955498	0.290897	3.92324	5.07888	6.04098
Vitvi18g00084	XP_002272420.1 WUSCHEL-related homeobox 8	1.40555	1.76e-07	18.4977	54.234	20.1373	19.8095	15.5464	40.2813	62.5827	59.8381
Vitvi07g00669	NA	1.0496	1.77e-07	183.217	421.847	194.915	174.422	180.315	358.277	499.155	408.108
Vitvi04g00401	XP_010648597.1 EG45-like domain containing protein	2.21331	1.79e-07	8.48841	43.9894	6.01341	11.9467	7.50515	68.073	29.7263	34.1687
Vitvi18g00445	XP_010664348.1 thylakoid lumenal 29 kDa protein, chloroplastic	3.90505	1.82e-07	0.117698	1.9983	0.120235	0.0989592	0.133901	2.70882	1.04013	2.24594
Vitvi01g02031	CAN81863.1hypothetical protein VITISV_010590	2.79153	1.83e-07	39.6716	297.492	33.4517	61.3616	24.2014	159.138	536.887	196.451
Vitvi18g02021	NA	7.72058	1.9e-07	0	1.71912	0	0	0	1.02997	2.41945	1.70793
Vitvi17g01585	XP_002277650.1 haloacid dehalogenase-like hydrolase domain-containing protein At3g48420	1.25517	1.93e-07	11.6043	30.7602	11.7344	11.1468	11.9318	25.9742	37.0971	29.2093
Vitvi18g00216	XP_002285884.1 NAD(P)H-quinone oxidoreductase subunit M, chloroplastic	4.41758	1.98e-07	0.388523	9.07229	0.214966	0.471806	0.478797	8.6483	14.9833	3.58524
Vitvi10g00946	XP_010655752.1 probable receptor-like protein kinase At1g30570 isoform X1	2.58362	2.04e-07	0.291184	1.97064	0.37986	0.269732	0.22396	2.51707	1.54641	1.84844
Vitvi14g01062	XP_002265933.2 protein DETOXIFICATION 12	3.58298	2.04e-07	0.334616	4.42608	0.453816	0.398414	0.151619	4.3818	6.5955	2.30092
Vitvi01g02274	XP_003631356.1PREDICTED: uncharacterized protein LOC100852958	2.05595	2.05e-07	13.4889	61.5917	11.544	17.8041	11.1187	44.1832	77.7327	62.8591
Vitvi10g00777	AAL24466.1inward rectifying potassium channel	7.23046	2.06e-07	0.0936857	14.9675	0	0.217882	0.0631746	5.06646	29.9209	9.91517
Vitvi16g04272	RVW19293.1Structural maintenance of chromosomes protein 2-1	7.48765	2.06e-07	0	2.53733	0	0	0	2.38922	2.5528	2.66997
Vitvi04g00005	XP_002277677.1PREDICTED: uncharacterized protein LOC100250983	7.60291	2.11e-07	0	4.43436	0	0	0	3.04064	5.50044	4.762
Vitvi12g02021	XP_019079105.1 protein ROOT PRIMORDIUM DEFECTIVE 1	1.82989	2.14e-07	1.85069	7.31794	1.86728	2.23543	1.44936	7.01144	6.71315	8.22924
Vitvi03g00586	XP_002271252.1 probable indole-3-acetic acid-amido synthetase GH3.1	1.80492	2.15e-07	39.9085	154.684	39.3775	56.8762	23.4719	208.692	108.6	146.761
Vitvi04g01278	XP_002267187.1 cytochrome P450 90B1	2.25312	2.18e-07	5.10683	26.6785	3.23063	9.11101	2.97885	24.7086	24.041	31.2858
Vitvi18g00973	XP_002282280.1 protein RADIALIS-like 3	4.82155	2.19e-07	0.871675	26.3054	0.218096	2.15404	0.242885	10.5291	41.6156	26.7716
Vitvi13g01638	RVX00332.1putative disease resistance RPP13-like protein 1	7.84288	2.2e-07	0	0.846392	0	0	0	0.440181	1.36907	0.729926
Vitvi09g00203	XP_010654545.1 inactive protein kinase SELMODRAFT_444075	1.17538	2.29e-07	8.92786	22.6029	9.88051	8.14038	8.76269	27.5474	21.3483	18.9132
Vitvi07g01610	RVW57436.1LOB domain-containing protein 38	1.21911	2.36e-07	34.6605	89.2175	31.1847	42.4251	30.3718	85.9891	107.563	74.1003
Vitvi08g04184	---NA---	1.20483	2.4e-07	44.291	113.9	39.5134	54.4869	38.8728	129.027	86.7873	125.885
Vitvi19g01914	XP_010644255.1PREDICTED: uncharacterized protein LOC100255568	3.68902	2.45e-07	0.229635	3.2166	0.183629	0.403027	0.10225	1.52677	4.44792	3.67511
Vitvi19g02105	NA	7.48239	2.47e-07	0	1.56257	0	0	0	1.4101	1.41762	1.86
Vitvi03g01252	XP_002266883.1 cytochrome P450 97B2, chloroplastic	1.00104	2.53e-07	11.2203	25.1132	12.8981	10.1533	10.6094	25.3617	23.876	26.1018
Vitvi01g00644	XP_010650462.1 BTB/POZ domain-containing protein At1g67900 isoform X1	2.58215	2.59e-07	0.860116	5.74778	0.974968	0.678491	0.926888	6.81159	7.73487	2.6969
Vitvi18g02434	XP_002262834.2 pheophytinase, chloroplastic	1.45472	2.59e-07	2.82552	8.56715	2.76138	3.10705	2.60812	7.70622	10.1601	7.83515
Vitvi05g00651	XP_010650006.1PREDICTED: uncharacterized protein LOC100263172	1.18902	2.61e-07	39.4588	99.8627	37.8873	40.4941	39.9949	75.8971	121.669	102.022
Vitvi13g01209	NA	1.064	2.61e-07	11.4262	26.697	11.6548	12.3057	10.318	27.2751	21.5187	31.2971
Vitvi04g00591	XP_002285505.1 eukaryotic translation initiation factor 5A-2	1.09658	2.64e-07	350.437	831.751	361.949	360.336	329.025	643.116	971.27	880.866
Vitvi05g01685	XP_002275927.2 outer envelope pore protein 37, chloroplastic	1.1033	2.64e-07	26.9529	64.4084	27.5849	32.8192	20.4548	70.2121	55.9621	67.0511
Vitvi09g01814	NA	2.78781	2.69e-07	3.77679	28.6606	1.82846	6.59293	2.90897	31.5261	28.6655	25.7904
Vitvi05g00062	XP_010649559.1 senescence-associated carboxylesterase 101; XP_002264661.2 senescence-associated carboxylesterase 101	7.51037	2.74e-07	0	3.7433	0	0	0	3.40862	4.74939	3.07188
Vitvi18g00976	XP_002282152.1 tubby-like F-box protein 5	2.54503	2.76e-07	1.38163	8.85454	0.700314	2.36468	1.07988	7.88882	8.46831	10.2065
Vitvi07g00674	RVW53600.1Glutathionyl-hydroquinone reductase YqjG	1.30018	2.81e-07	5.08782	14.0045	5.46559	5.31891	4.47897	16.4292	13.4072	12.1771
Vitvi13g01824	RVW93617.1 E3 ubiquitin-protein ligase RNF185	1.01801	2.89e-07	10.2365	23.0362	10.3838	11.3951	8.93061	21.4252	22.7176	24.9657
Vitvi17g01403	XP_002277861.1 20 kDa chaperonin, chloroplastic	1.01929	2.95e-07	45.0911	101.497	46.0923	45.8821	43.2989	83.9669	116.098	104.428
Vitvi18g00533	XP_002285656.1PREDICTED: uncharacterized protein LOC100248933	1.16548	2.97e-07	86.8398	215.702	76.5015	99.7434	84.2744	172.587	255.459	219.062
Vitvi18g00529	XP_002283781.1 protein ECERIFERUM 1	7.68202	2.98e-07	0	2.35513	0	0	0	3.19464	2.68578	1.18496
Vitvi11g04171	XP_010647282.1 translation initiation factor eIF-2B subunit gamma-like	1.21979	2.99e-07	8.36663	21.6009	9.12068	9.08226	6.89696	19.1169	23.6009	22.0851
Vitvi03g00773	XP_002269153.2 LL-diaminopimelate aminotransferase, chloroplastic isoform X3; XP_010647989.1 LL-diaminopimelate aminotransferase, chloroplastic isoform X4; XP_002272305.1 LL-diaminopimelate aminotransferase, chloroplastic isoform X6	7.42841	3.01e-07	12.3201	11.6359	12.4199	12.1505	12.39	9.66809	12.0339	13.2057
Vitvi18g02209	NA	3.89789	3.06e-07	0.0862876	1.42714	0.0532951	0.146215	0.0593527	1.67241	1.08017	1.52885
Vitvi17g04107	XP_019081941.1PREDICTED: uncharacterized protein LOC104882331	1.71837	3.24e-07	9.25575	33.8496	7.84883	8.46479	11.4536	27.8746	40.2711	33.4032
Vitvi02g01483	XP_002279188.2 type I inositol polyphosphate 5-phosphatase 2	1.09049	3.3e-07	62.9644	148.298	61.1328	77.4038	50.3567	123.825	157.629	163.44
Vitvi19g01784	XP_002285146.1 ethylene-responsive transcription factor 4	1.74581	3.33e-07	5.0803	18.8497	5.50605	6.86055	2.87431	20.2132	18.429	17.907
Vitvi04g01813	NP_001267982.1Copper transporter 5.1-like	1.06299	3.42e-07	145.131	336.044	147.332	155.902	132.16	274.739	395.633	337.76
Vitvi14g01507	XP_002272852.1 glutaredoxin-C1	4.16638	3.42e-07	1.26825	24.4208	0.861787	2.17516	0.76779	6.37939	52.7401	14.1431
Vitvi19g00729	XP_034677612.1farnesyl pyrophosphate synthase 1	1.04399	3.53e-07	64.8003	148.971	72.1418	60.5979	61.6612	123.578	148.715	174.62
Vitvi11g00089	NP_001268059.1germin-like protein 6 precursor	3.09892	3.57e-07	0.811125	7.61639	0.537414	1.29747	0.598497	7.43754	9.24504	6.16661
Vitvi07g01750	XP_002277744.1 red chlorophyll catabolite reductase	1.12292	3.58e-07	13.0235	31.4433	13.2035	14.4895	11.3775	31.0543	35.8539	27.4217
Vitvi14g00560	XP_010660113.1 peptidyl-prolyl cis-trans isomerase CYP19-3	1.39173	3.63e-07	10.1154	29.586	12.6411	8.15222	9.55284	26.0226	34.369	28.3662
Vitvi05g00474	XP_002281825.1 photosystem I reaction center subunit II, chloroplastic	1.394	3.67e-07	276.762	802.042	284.578	321.393	224.315	638.367	1084.37	683.391
Vitvi17g00165	XP_002283080.1 mitogen-activated protein kinase kinase 9	1.41098	3.68e-07	26.1309	76.6431	22.2099	37.8141	18.3688	78.8406	77.8762	73.2125
Vitvi14g04661	AGF69238.1TMV resistance protein N-like protein 1	7.59122	3.7e-07	0.0366843	8.10688	0	0.110053	0	5.00289	15.1698	4.14799
Vitvi07g04590	RVX23141.1E3 ubiquitin-protein ligase ATL6	4.15417	3.79e-07	0.229853	4.62907	0.414974	0.182156	0.0924279	5.34235	5.33352	3.21135
Vitvi13g04763	XP_002271554.1PREDICTED: uncharacterized protein LOC100259569	1.88865	3.8e-07	5.27828	21.7417	5.95429	4.45515	5.42541	20.906	26.6244	17.6946
Vitvi06g01708	XP_002283174.1PREDICTED: uncharacterized protein LOC100248460	1.31503	3.84e-07	11.9176	32.8814	12.7522	11.8562	11.1443	26.7918	37.823	34.0293
Vitvi06g00289	XP_010651156.1PREDICTED: uncharacterized protein LOC100257089	1.34553	3.86e-07	6.60154	18.727	8.1781	6.36176	5.26475	21.8232	18.9342	15.4237
Vitvi14g03012	CAN70461.1hypothetical protein VITISV_021712	7.41883	3.87e-07	0	6.35264	0	0	0	5.75112	7.40311	5.90369
Vitvi01g04037	XP_034679700.1uncharacterized protein LOC117909719	1.98456	3.88e-07	6.60051	29.2008	6.48443	6.35357	6.96354	25.7149	24.499	37.3885
Vitvi15g04519	XP_034691318.1prostamide/prostaglandin F synthase-like; XP_002263959.2 thioredoxin-like protein AAED1, chloroplastic isoform X2	1.45678	3.88e-07	5.65801	17.317	6.58572	5.33266	5.05565	18.9324	19.0275	13.991
Vitvi10g00832	XP_002278272.1 protease Do-like 5, chloroplastic	4.88929	3.9e-07	0.195623	4.72832	0	0.438618	0.148251	4.39871	3.55872	6.22753
Vitvi18g01315	NP_001268070.2sucrose transporter-like	2.49744	3.92e-07	18.1331	112.033	21.1432	20.4433	12.8126	81.046	202.596	52.4562
Vitvi05g00822	XP_002282069.1PREDICTED: uncharacterized protein LOC100247804	1.04444	3.95e-07	24.2287	55.3795	24.7316	28.5013	19.4534	47.8387	55.9437	62.3562
Vitvi06g01856	XP_003632253.1 G-type lectin S-receptor-like serine/threonine-protein kinase SD2-5	7.67849	4.02e-07	0	1.20525	0	0	0	0.607561	1.17312	1.83506
Vitvi07g02267	XP_003632426.1PREDICTED: uncharacterized protein LOC100852749	2.13109	4.04e-07	11.2435	54.4626	9.48718	11.2489	12.9943	44.9241	84.417	34.0465
Vitvi10g00903	RVW82590.1Leucine-rich repeat receptor protein kinase MSP1	7.2231	4.07e-07	0.015161	2.61168	0	0.0454831	0	1.86752	3.81083	2.1567
Vitvi15g00564	XP_002271322.1 tRNA wybutosine-synthesizing protein 4	1.08803	4.25e-07	14.0098	33.061	13.1985	15.48	13.3509	26.8994	34.1366	38.1469
Vitvi10g04124	XP_034698570.1heavy metal-associated isoprenylated plant protein 7-like	2.70362	4.41e-07	1.69249	12.4498	3.04498	1.00877	1.02372	16.5494	10.4515	10.3486
Vitvi05g00177	RVW19454.1hypothetical protein CK203_114597	3.94629	4.42e-07	0.128505	2.20044	0.0891425	0.0978248	0.198549	2.51041	2.24737	1.84355
Vitvi08g04280	---NA---	2.86258	4.59e-07	1.53224	12.5441	1.24034	1.36114	1.99523	13.0849	7.6302	16.917
Vitvi12g02318	XP_002273435.1 protein ACCELERATED CELL DEATH 6	7.91102	4.65e-07	0.0121199	3.35821	0	0.0363596	0	3.1991	6.25661	0.618903
Vitvi13g02328	XP_002268352.1 two-component response regulator ORR9	3.66478	4.96e-07	0.400478	5.67093	0.722312	0.237799	0.241323	4.41703	8.35528	4.24049
Vitvi15g00617	XP_002277033.1PREDICTED: uncharacterized protein LOC100244418	4.33349	4.96e-07	1.74947	37.9552	1.94569	3.10574	0.196985	11.6704	67.5024	34.6927
Vitvi18g02481	NA	1.27677	4.96e-07	40.2281	107.954	35.0437	45.1129	40.5278	86.7597	121.707	115.394
Vitvi06g01043	XP_002274970.2 (+)-neomenthol dehydrogenase isoform X1	1.66226	4.97e-07	4.86553	17.1566	6.53921	4.56662	3.49077	14.6977	16.5101	20.2621
Vitvi11g04267	CBI24097.3unnamed protein product, partial	7.4517	4.98e-07	0	7.50084	0	0	0	8.4142	4.7865	9.30183
Vitvi17g01223	XP_002270793.2PREDICTED: uncharacterized protein At4g15970-like	4.53905	5.17e-07	0.124039	3.24044	0.258602	0.113516	0	2.49692	4.60209	2.62231
Vitvi18g00054	XP_002273127.1 protein PLASTID MOVEMENT IMPAIRED 1	1.53318	5.19e-07	4.60901	14.7497	5.0152	6.0483	2.76352	15.721	14.9009	13.6271
Vitvi12g00086	CBI22074.3unnamed protein product, partial	3.10943	5.22e-07	8.59558	80.5515	4.94618	18.5454	2.29515	87.8873	71.8238	81.9434
Vitvi12g02444	XP_019078820.1 malonyl-coenzyme A:anthocyanin 3-O-glucoside-6''-O-malonyltransferase-like	5.50626	5.39e-07	0.0628873	3.08352	0	0.188662	0	3.13545	3.28608	2.82904
Vitvi14g04139	RVW17478.12-methylene-furan-3-one reductase	1.54197	5.51e-07	4.86878	15.8463	4.75427	5.08689	4.76517	14.2496	12.5148	20.7746
Vitvi12g02160	CBI29609.3unnamed protein product, partial; RVW44440.1B3 domain-containing protein	3.37713	5.53e-07	0.120297	1.39778	0.135415	0.0495348	0.175941	1.3075	1.6512	1.23464
Vitvi16g00016	XP_002263375.1 UPF0426 protein At1g28150, chloroplastic	1.00336	5.53e-07	25.4854	56.9629	29.2854	25.2972	21.8736	56.7799	56.0466	58.062
Vitvi07g01921	XP_002274622.1 ABC transporter G family member 5	5.08519	5.69e-07	0.0740814	2.75863	0.105962	0.116282	0	0.96627	4.43488	2.87473
Vitvi01g01317	XP_010654218.1 WPP domain-interacting tail-anchored protein 2	1.16171	5.73e-07	3.33842	8.31456	3.44694	3.45503	3.11329	7.46874	8.02327	9.45168
Vitvi08g00797	XP_002265673.1PREDICTED: uncharacterized protein LOC100243041 isoform X4; XP_002265642.1PREDICTED: uncharacterized protein LOC100243041 isoform X3	1.65679	5.84e-07	2.44407	8.58027	3.08562	2.45373	1.79287	7.91603	9.47144	8.35334
Vitvi07g02633	XP_003632503.1PREDICTED: uncharacterized protein LOC100854286	1.13762	5.89e-07	55.2772	135.216	66.3517	55.3525	44.1275	116.316	135.724	153.609
Vitvi08g01366	XP_002280296.1 GDSL esterase/lipase CPRD49	2.21442	5.93e-07	12.5202	63.7783	10.9367	15.0447	11.5794	29.6222	95.9443	65.7684
Vitvi04g00443	NA	1.03204	6.08e-07	1231.66	2802.97	1192.75	1202.46	1299.77	2293.98	3316.92	2797.99
Vitvi10g00480	XP_003633022.2 dof zinc finger protein DOF1.4	1.82953	6.23e-07	2.04366	8.02522	2.33023	2.02951	1.77125	5.89271	10.3855	7.79747
Vitvi11g00189	XP_002282326.1 thioredoxin-like 2, chloroplastic	2.01871	6.27e-07	1.86507	8.38927	1.63255	2.50818	1.45449	10.0883	8.45763	6.62185
Vitvi08g00103	XP_002268452.1 probable lysophospholipase BODYGUARD 4	3.97899	6.29e-07	0.155058	2.6952	0.0959313	0.315824	0.0534174	3.39629	2.51337	2.17594
Vitvi16g04202	RVW70902.1Auxilin-related protein 2	1.60187	6.31e-07	5.90921	20.0018	5.03372	7.25539	5.43851	19.4653	15.0786	25.4616
Vitvi10g00734	XP_002274345.2 probable purine permease 10	1.14612	6.62e-07	10.4853	25.9924	10.7029	9.44541	11.3076	23.1176	22.4709	32.3888
Vitvi16g00044	XP_010662058.1 cytochrome P450 89A2	3.8128	6.87e-07	0.592376	8.97213	0.258206	0.991741	0.527181	3.8089	17.9972	5.11027
Vitvi04g02288	XP_010647324.1 porphobilinogen deaminase, chloroplastic	1.39643	6.91e-07	9.0824	26.5229	8.92485	9.19447	9.12788	25.598	33.314	20.6568
Vitvi08g00151	XP_002277191.2 plastidal glycolate/glycerate translocator 1, chloroplastic isoform X1	1.58002	6.96e-07	4.44905	14.958	4.73382	4.21317	4.40014	20.9941	12.6402	11.2397
Vitvi13g02206	XP_002274914.1PREDICTED: uncharacterized protein LOC100255669	1.00286	7.07e-07	16.7748	37.4141	17.9515	15.986	16.3868	35.1633	40.6605	36.4186
Vitvi17g01495	XP_002284350.1 UDP-glycosyltransferase 83A1 isoform X1	2.11369	7.1e-07	1.2399	5.9545	1.58011	1.08376	1.05582	5.46698	7.81102	4.58549
Vitvi13g00824	XP_010658761.1 ankyrin repeat-containing protein ITN1 isoform X2	3.74361	7.14e-07	0.524223	7.56121	0.499568	0.794926	0.278174	2.53237	16.052	4.09929
Vitvi11g00304	XP_002280745.2 bark storage protein A	2.9448	7.2e-07	1.30459	11.1134	0.937528	2.23924	0.737003	17.8383	9.54165	5.96018
Vitvi08g04393	---NA---	1.92647	7.21e-07	6.31889	26.9251	7.75303	5.89026	5.31338	25.2729	21.8163	33.686
Vitvi07g01852	XP_010652867.1 protein SLOW GREEN 1, chloroplastic	1.06495	7.22e-07	9.14603	21.2797	10.1394	9.3156	7.98308	19.0489	21.6343	23.1559
Vitvi04g00091	XP_002279086.3 cytochrome P450 711A1	8.41369	7.26e-07	0	2.73325	0	0	0	0.300581	5.20762	2.69155
Vitvi04g00241	XP_002283089.1PREDICTED: uncharacterized protein LOC100259505	2.31143	7.28e-07	5.48091	29.9916	7.90821	5.4712	3.06333	25.7291	43.2572	20.9884
Vitvi04g01131	XP_010649260.1 R3H domain-containing protein 2 isoform X1	1.37491	7.3e-07	10.3233	29.6177	7.57003	13.1702	10.2296	24.8097	32.2644	31.7791
Vitvi16g01857	XP_010662490.1 L-idonate 5-dehydrogenase isoform X1; XP_034710771.1L-idonate 5-dehydrogenase; NP_001267883.1L-idonate 5-dehydrogenase	8.25108	7.53e-07	0.581356	18.3768	0.455349	0.124925	1.16379	16.9836	20.4412	17.7056
Vitvi16g01012	XP_002267257.1 pre-mRNA cleavage factor Im 25 kDa subunit 2 isoform X1	1.29009	7.55e-07	8.58763	23.3375	10.1798	8.3629	7.22014	19.4935	24.7957	25.7233
Vitvi19g00436	RVW40319.1Protein translation factor SUI1-like	1.13685	7.55e-07	2013.76	4934.56	2086.58	1835.26	2119.44	3752.93	5615.46	5435.29
Vitvi11g01233	XP_002270586.1 (DL)-glycerol-3-phosphatase 2	1.06896	7.57e-07	13.8015	32.3075	12.2066	13.707	15.4908	29.6021	31.4897	35.8307
Vitvi18g04011	---NA---	1.39497	8.17e-07	36.9694	108.107	41.3978	36.2734	33.2371	84.694	109.46	130.167
Vitvi02g00374	XP_002283375.1 plant UBX domain-containing protein 8	1.32491	8.21e-07	71.05	197.209	58.0238	99.2368	55.8894	195.671	162.553	233.403
Vitvi18g00924	XP_002283352.1 protein BRASSINAZOLE-RESISTANT 1	1.20708	8.25e-07	7.26005	18.7503	8.30755	6.33671	7.13591	16.9059	17.1266	22.2185
Vitvi02g04126	XP_002270978.3 methylsterol monooxygenase 1-1	1.67456	8.46e-07	4.52769	16.061	4.10925	4.05853	5.4153	12.4541	18.8238	16.9053
Vitvi07g01114	RVW60147.1putative G3BP-like protein	1.31776	8.78e-07	88.9146	245.486	90.2345	93.38	83.1293	165.941	300.763	269.753
Vitvi12g02316	XP_002266894.2 protein ACCELERATED CELL DEATH 6	7.12021	9.06e-07	0.0103103	1.66879	0	0.0309308	0	1.99573	2.1457	0.864955
Vitvi09g00505	XP_010654730.2 probable disease resistance protein At1g12280	2.2092	9.09e-07	0.610012	3.10358	0.498772	0.989442	0.341823	2.871	2.95872	3.48102
Vitvi05g00218	XP_010649661.1 solute carrier family 25 member 44 isoform X2	2.85478	9.23e-07	0.539793	4.32333	0.552958	0.758518	0.307903	3.89306	4.37353	4.70339
Vitvi08g01735	XP_002275392.1 laccase-11 isoform X1	1.46921	9.26e-07	3.8592	11.9735	2.93383	3.57467	5.0691	13.2611	12.4128	10.2467
Vitvi03g04434	XP_019074021.1 putative disease resistance RPP13-like protein 2	2.86134	9.33e-07	0.469227	3.75657	0.446975	0.824948	0.135758	4.90426	3.19381	3.17165
Vitvi09g01736	XP_010654862.1PREDICTED: uncharacterized protein LOC104880282	3.54426	9.38e-07	2.79584	35.3696	3.43566	3.48026	1.4716	11.2703	70.1554	24.6833
Vitvi13g00352	XP_002282422.1 mannose-1-phosphate guanylyltransferase 1	1.08093	9.54e-07	186.881	437.324	172.736	219.684	168.223	349.036	521.893	441.043
Vitvi08g02006	XP_010653205.1PREDICTED: uncharacterized protein LOC104879974	7.3034	9.71e-07	0	2.97207	0	0	0	2.48358	2.54305	3.88957
Vitvi15g00046	XP_010661180.1 RNA polymerase sigma factor sigB	1.18674	9.88e-07	7.80334	19.8423	8.24457	6.96998	8.19547	21.6703	22.0081	15.8487
Vitvi10g04140	XP_034698670.1thymidine kinase a-like	1.36418	9.98e-07	8.41768	24.2648	6.65732	8.20397	10.3917	27.8369	24.0616	20.8959
Vitvi17g00319	NA	1.23602	1.01e-06	328.248	859.162	322.853	320.474	341.416	609.924	1041.08	926.478
Vitvi02g01529	XP_002275784.1 pentatricopeptide repeat-containing protein At1g31920	3.44534	1.02e-06	0.249414	2.98902	0.259484	0.447476	0.0412824	2.38613	2.82198	3.75894
Vitvi00g04245	XP_034691991.160S ribosomal protein L32-1-like isoform X1	1.20253	1.02e-06	330.997	844.302	315.206	349.838	327.946	622.968	1063.69	846.251
Vitvi07g02244	CAN71133.1hypothetical protein VITISV_025406	1.84834	1.07e-06	8.56855	34.1281	10.1815	9.04492	6.47926	23.6665	38.8264	39.8916
Vitvi04g01163	XP_034682394.1WRKY transcription factor SUSIBA2-like isoform X1	3.75761	1.09e-06	0.102033	1.55439	0.128182	0.0351667	0.142751	1.4955	1.45739	1.71028
Vitvi12g02469	NA	7.781	1.09e-06	0	7.75232	0	0	0	2.63868	13.6174	7.00089
Vitvi19g04192	XP_019072657.1 G-type lectin S-receptor-like serine/threonine-protein kinase At4g27290 isoform X1	4.77655	1.09e-06	0.196799	5.78575	0.121756	0.400843	0.0677972	3.52682	11.5561	2.27434
Vitvi00g04763	XP_034691667.12-hydroxy-6-oxononadienedioate/2-hydroxy-6-oxononatrienedioate hydrolase-like isoform X1	4.25917	1.09e-06	0.169773	3.54149	0.0667245	0.21967	0.222925	2.04014	4.22197	4.36234
Vitvi14g01537	XP_002274073.1 acetolactate synthase 1, chloroplastic	1.50886	1.13e-06	13.8568	43.4151	10.7708	21.2234	9.5761	43.8108	44.0363	42.3983
Vitvi09g01495	XP_019077597.1 auxin-responsive protein SAUR71	7.98636	1.17e-06	0.0662652	21.0068	0.198796	0	0	2.55928	44.8118	15.6494
Vitvi01g00849	RVX10565.1Protein JINGUBANG	4.0359	1.18e-06	0.25722	4.53618	0.101417	0.500827	0.169416	2.69288	7.87103	3.04462
Vitvi05g00067	XP_002273790.2 major allergen Pru ar 1	10.8643	1.18e-06	0	40.3152	0	0	0	79.6452	37.9074	3.39312
Vitvi02g00510	XP_002266233.1 protein YABBY 4	4.8573	1.19e-06	0.132596	4.15144	0.0613209	0.336467	0	4.24325	6.00198	2.20908
Vitvi01g00614	XP_002282202.2 E3 ubiquitin-protein ligase RGLG2	2.95449	1.21e-06	2.17553	18.2704	1.11559	4.50745	0.903554	12.6484	19.9032	22.2595
Vitvi14g01847	RVW46455.1 putative rRNA methyltransferase YlbH	1.38942	1.23e-06	24.0827	69.8608	20.7723	29.8495	21.6263	50.8494	68.6349	90.0983
Vitvi18g00412	RVW56033.1Dynein assembly factor 1, axonemal	2.48855	1.23e-06	0.432209	2.71964	0.32842	0.480543	0.487664	2.64254	1.60184	3.91455
Vitvi18g02680	XP_002284724.1 photosystem I chlorophyll a/b-binding protein 5, chloroplastic	7.50104	1.25e-06	0.0310086	6.41407	0	0.0930258	0	3.00112	13.0742	3.16691
Vitvi16g02053	XP_034710079.1L10-interacting MYB domain-containing protein-like	1.09162	1.26e-06	10.5173	24.897	11.0027	10.8932	9.65613	21.1703	25.8354	27.6854
Vitvi04g00151	XP_002281227.1 NAD(P)H-quinone oxidoreductase subunit U, chloroplastic	1.34086	1.27e-06	1.10644	3.10532	1.06068	1.23147	1.02716	2.72114	3.31316	3.28167
Vitvi13g04423	RVW94008.1hypothetical protein CK203_033992	1.9032	1.27e-06	7.57382	31.9699	8.58914	6.2838	7.84852	42.5293	26.3464	27.0341
Vitvi06g00064	XP_002283592.2 protochlorophyllide-dependent translocon component 52, chloroplastic; XP_010651376.1 protochlorophyllide-dependent translocon component 52, chloroplastic	1.50028	1.3e-06	15.5146	43.3825	16.1318	17.5697	12.8424	49.0515	37.0206	44.0753
Vitvi15g04365	XP_002269272.1 box C/D snoRNA protein 1	3.80356	1.3e-06	0.302996	4.655	0.0831996	0.547819	0.277968	4.81998	3.37253	5.77249
Vitvi17g00254	XP_002277812.1PREDICTED: uncharacterized protein LOC100252476	1.80837	1.31e-06	3.33652	13.0858	4.0816	2.14003	3.78793	12.6257	15.5585	11.0733
Vitvi04g01711	XP_002265166.1 2-oxoisovalerate dehydrogenase subunit alpha 2, mitochondrial	2.17802	1.32e-06	1.75642	8.82238	2.46161	1.59425	1.21341	5.58483	9.57528	11.307
Vitvi04g00484	XP_002282677.1 putative L-ascorbate peroxidase 6 isoform X1	2.08171	1.34e-06	1.20858	5.68357	0.802282	1.65079	1.17268	6.7781	5.25489	5.01773
Vitvi06g00106	XP_002285662.1 metal tolerance protein 4 isoform X1	2.28509	1.34e-06	2.22179	11.9253	3.0595	2.13246	1.4734	8.64936	18.1899	8.93661
Vitvi07g01773	XP_003632512.1PREDICTED: uncharacterized protein LOC100254393	1.97883	1.35e-06	1.9599	8.61112	2.59033	1.89508	1.39429	6.60007	7.59756	11.6357
Vitvi09g04087	XP_002278271.1 probable protein phosphatase 2C 6	1.7655	1.37e-06	3.68339	13.9798	3.09503	3.39648	4.55868	12.6926	13.1282	16.1186
Vitvi19g00601	XP_002275409.1 pirin-like protein	3.70846	1.37e-06	0.713316	10.0417	0.210599	1.69481	0.234536	8.35966	12.4928	9.27276
Vitvi14g00059	XP_002277053.2 GDSL esterase/lipase At1g09390	3.98624	1.39e-06	0.197936	3.45648	0.201923	0.110795	0.281092	1.86842	5.73949	2.76152
Vitvi11g00477	XP_002285275.1PREDICTED: uncharacterized protein LOC100257716	1.25637	1.41e-06	10.3204	27.3352	8.71646	11.2346	11.0102	25.2296	32.7356	24.0405
Vitvi15g01570	XP_002264990.1PREDICTED: uncharacterized protein At4g00950	1.69294	1.41e-06	6.07265	21.7928	7.68294	5.46469	5.07033	14.4243	24.7569	26.197
Vitvi13g00198	XP_002281167.1 50S ribosomal protein L10, chloroplastic	1.15517	1.42e-06	11.5158	28.3682	10.8178	13.636	10.0937	26.3479	32.23	26.5267
Vitvi18g04638	XP_034674519.1disease resistance protein RUN1-like	7.37362	1.42e-06	0	1.38408	0	0	0	0.85925	1.20662	2.08638
Vitvi04g01191	NA	1.15049	1.43e-06	56.4173	139.91	66.2648	45.8409	57.1462	138.313	159.922	121.494
Vitvi09g01943	CBI18485.3unnamed protein product, partial	7.17098	1.43e-06	0	5.34042	0	0	0	5.43607	5.17661	5.40858
Vitvi12g02334	XP_019079158.1 bifunctional epoxide hydrolase 2-like	4.02015	1.43e-06	4.98723	15.8568	5.80834	5.69443	3.45893	17.8585	14.1537	15.558
Vitvi05g01601	XP_010650715.1PREDICTED: uncharacterized protein LOC100255929	2.94431	1.47e-06	0.470317	4.03815	0.819677	0.273764	0.31751	3.32632	5.60225	3.18587
Vitvi17g00093	XP_002280221.1 thylakoid lumenal 17.9 kDa protein, chloroplastic	2.03003	1.5e-06	3.28053	15.1444	4.45357	2.6742	2.71383	19.7427	10.2185	15.4721
Vitvi05g00457	XP_010649883.1 2-hydroxyisoflavanone dehydratase-like	2.89514	1.54e-06	3.84253	30.861	3.23931	6.95506	1.3332	19.7181	48.2479	24.617
Vitvi05g02269	XP_002263737.3 geraniol 8-hydroxylase	4.40386	1.54e-06	0.271978	6.50623	0.525471	0.144163	0.146299	4.22806	7.40311	7.88752
Vitvi07g00515	XP_002281027.1 transcription factor MYB86	2.12439	1.54e-06	1.71228	8.27696	1.60033	1.88629	1.65021	9.6813	10.9582	4.19141
Vitvi05g01845	XP_002273010.1 60S ribosome subunit biogenesis protein NIP7 homolog	1.42265	1.56e-06	9.94124	29.8239	9.90855	7.67112	12.244	28.9417	33.8172	26.7127
Vitvi11g01169	XP_002262697.1 60S ribosomal protein L7-2	1.11106	1.56e-06	371.696	890.272	374.323	384.319	356.447	679.618	1106.36	884.836
Vitvi18g04122	CBI19313.3unnamed protein product, partial	1.08841	1.57e-06	94.1145	224.451	99.819	88.2246	94.3	225.83	167.824	279.697
Vitvi08g00872	CBI18024.3unnamed protein product, partial	1.42321	1.62e-06	8.72765	25.8097	8.33168	11.9787	5.87257	25.3728	28.2048	23.8514
Vitvi13g04465	XP_002265223.1 cilia- and flagella-associated protein 20	3.25579	1.62e-06	1.18444	12.6023	0.701997	1.02716	1.82417	12.8031	10.642	14.3619
Vitvi16g00849	XP_002269179.1 anthocyanidin 3-O-glucosyltransferase 5	7.2271	1.63e-06	0.0295055	4.7009	0	0.0885165	0	4.67287	8.89171	0.538107
Vitvi16g00955	XP_019081520.1 protein COFACTOR ASSEMBLY OF COMPLEX C SUBUNIT B CCB2, chloroplastic	1.04685	1.63e-06	9.64451	22.2077	9.94941	9.89486	9.08928	23.3911	22.5936	20.6386
Vitvi18g02778	XP_002280873.1 purple acid phosphatase 2	1.10249	1.63e-06	69.4909	166.832	61.2957	82.0148	65.1622	201.991	120.206	178.298
Vitvi18g00563	XP_002285601.1PREDICTED: uncharacterized protein LOC100255721	1.26059	1.65e-06	320.918	851.918	282.845	349.218	330.692	613.67	1090.6	851.488
Vitvi01g00872	NA	1.54138	1.66e-06	5.61623	18.1564	6.01147	5.78682	5.05041	14.7654	18.4556	21.2482
Vitvi17g04131	RVW91192.1Cytosolic sulfotransferase 15	5.09681	1.67e-06	0.0718884	2.68974	0	0	0.215665	2.25937	2.96763	2.84223
Vitvi17g01209	XP_002264379.2 rhodanese-like domain-containing protein 8, chloroplastic isoform X1	1.91561	1.67e-06	1.44259	6.12844	1.98211	1.06229	1.28337	6.75029	5.42321	6.21183
Vitvi07g02042	XP_010653056.1 probable carboxylesterase 18	2.10426	1.71e-06	1.2506	6.00707	1.1684	1.2822	1.3012	4.7006	4.57939	8.74123
Vitvi19g04395	XP_002270326.1 cytochrome P450 CYP72A219 isoform X1; XP_019072780.1 cytochrome P450 CYP72A219 isoform X2	4.35269	1.73e-06	0.0604576	1.40343	0.0862522	0.063102	0.0320185	1.57307	0.795898	1.84132
Vitvi18g00472	XP_002285725.2 protein DETOXIFICATION 27 isoform X1	2.37912	1.79e-06	0.517762	3.02226	0.426946	0.50457	0.621771	3.01249	2.11054	3.94376
Vitvi06g00220	XP_019075872.1 histidinol-phosphate aminotransferase, chloroplastic-like isoform X2	2.04831	1.84e-06	3.27588	15.1064	2.37119	3.28691	4.16953	13.0541	13.449	18.8161
Vitvi11g01656	XP_002270052.1 U4/U6.U5 small nuclear ribonucleoprotein 27 kDa protein	1.08466	1.85e-06	23.2388	54.8987	25.7837	20.8873	23.0454	51.6427	61.3765	51.6768
Vitvi06g01021	XP_002275877.1 somatic embryogenesis receptor kinase 1	1.19407	1.97e-06	10.5034	26.9133	11.9221	8.69604	10.892	29.0654	27.3852	24.2892
Vitvi14g01247	XP_002283242.1 transcription factor AS1	1.99359	1.98e-06	1.55835	6.89215	1.71335	1.18751	1.77419	4.59532	9.1829	6.89824
Vitvi09g01382	XP_002265895.1PREDICTED: uncharacterized protein LOC100242841	1.42081	1.99e-06	8.36732	24.7699	7.23811	9.17696	8.68688	19.3377	30.5002	24.4719
Vitvi17g00990	XP_002277691.2PREDICTED: uncharacterized protein LOC100248419	7.00763	2.01e-06	0.71599	98.2261	0	1.85132	0.296646	65.5842	150.549	78.5447
Vitvi03g00267	XP_002283292.1PREDICTED: uncharacterized protein LOC100257225	2.11015	2.04e-06	6.47651	30.5611	6.22446	8.4727	4.73238	20.7075	48.9355	22.0402
Vitvi05g00289	XP_010649718.1 heterodimeric geranylgeranyl pyrophosphate synthase large subunit 1, chloroplastic	3.46565	2.07e-06	0.586291	7.16456	1.0733	0.433938	0.251639	3.27258	10.8347	7.38637
Vitvi02g00811	NA	6.07036	2.08e-06	0.0778889	5.6744	0	0.233667	0	4.96847	4.52607	7.52866
Vitvi07g02646	NA	7.22825	2.08e-06	0	1.84049	0	0	0	1.7896	1.20942	2.52244
Vitvi01g00102	XP_019078315.1 zinc transporter 5-like	2.5816	2.12e-06	1.65165	10.76	1.37364	2.32967	1.25163	6.4976	18.3958	7.38669
Vitvi07g02138	XP_003632356.1 outer envelope membrane protein 7	1.08274	2.13e-06	54.209	127.668	45.877	63.192	53.5579	138.49	131.379	113.136
Vitvi18g02222	XP_010645910.1 TMV resistance protein N; XP_010645905.1 TMV resistance protein N-like isoform X1	2.83189	2.13e-06	1.01245	3.58982	0.632665	1.88329	0.521404	4.57853	3.66423	2.52671
Vitvi06g00695	XP_002278283.1 protein LIGHT-DEPENDENT SHORT HYPOCOTYLS 6	1.59422	2.14e-06	6.80364	22.9059	7.88854	5.3273	7.19508	15.3943	25.9383	27.3849
Vitvi05g04455	CBI36681.3unnamed protein product, partial	2.94129	2.18e-06	0.939486	8.11535	1.22662	1.02936	0.562484	13.2369	6.77694	4.33222
Vitvi12g00630	XP_002276682.1 equilibrative nucleotide transporter 3	1.5656	2.23e-06	1.87747	6.18089	1.87416	1.67107	2.08718	5.3408	6.79405	6.40781
Vitvi16g02159	CBI29480.3unnamed protein product, partial	6.0662	2.27e-06	0.122639	8.85119	0	0.182606	0.185312	5.62331	8.71922	12.211
Vitvi12g00655	XP_003633347.1PREDICTED: uncharacterized protein LOC100249395	1.03134	2.29e-06	17.7028	40.1461	18.5388	17.9587	16.6109	33.8176	45.8515	40.7691
Vitvi09g04341	RVW94093.1Sister chromatid cohesion protein PDS5	7.32019	2.3e-06	0	2.13227	0	0	0	3.37399	1.1845	1.83832
Vitvi09g01542	XP_002280867.1 inorganic pyrophosphatase 2	3.37516	2.35e-06	0.990419	13.6801	0.214169	1.72354	1.03355	8.04182	18.1392	14.8593
Vitvi18g01571	XP_010665070.1 S-adenosylmethionine carrier 1, chloroplastic/mitochondrial isoform X2	1.21069	2.36e-06	6.89725	17.6912	6.08835	8.52447	6.07894	15.6255	17.2797	20.1685
Vitvi18g04025	---NA---	2.34087	2.4e-06	1.66154	9.26083	1.15694	2.53925	1.28844	7.60234	9.24595	10.9342
Vitvi04g00161	XP_002279960.1 cytokinin dehydrogenase 7	4.09296	2.45e-06	0.46198	8.44081	0.290303	0.864711	0.230928	1.80193	16.7698	6.75075
Vitvi01g01884	XP_010648750.1 lectin	2.30557	2.51e-06	2.21733	11.9274	2.27234	3.30179	1.07785	8.26154	18.2847	9.23601
Vitvi17g00169	XP_002279127.2 probable inactive receptor kinase At1g48480	1.71972	2.65e-06	2.94706	10.8867	3.01072	2.50747	3.32298	14.1889	11.8001	6.6712
Vitvi09g04473	XP_019077769.1 probable LRR receptor-like serine/threonine-protein kinase At1g53430	4.47035	2.7e-06	0.567832	13.7156	0	0.675393	1.0281	15.3513	14.2992	11.4963
Vitvi10g00570	XP_002266726.1 U-box domain-containing protein 7	2.74941	2.76e-06	0.52079	3.87651	0.467998	0.399451	0.694921	3.26353	5.24387	3.12214
Vitvi04g00464	XP_010648648.1 transcription factor HY5 isoform X1	3.60482	2.88e-06	0.481513	4.12311	0.393818	0.491577	0.559144	2.89478	5.70846	3.76608
Vitvi01g00327	XP_010644031.1 LEAF RUST 10 DISEASE-RESISTANCE LOCUS RECEPTOR-LIKE PROTEIN KINASE-like 1.2 isoform X1	2.10166	2.91e-06	0.899483	4.28511	1.23075	0.949084	0.518618	3.47938	4.53833	4.83763
Vitvi18g02798	RVX03417.1hypothetical protein CK203_019878	2.93251	2.91e-06	4.32565	36.2541	6.70564	5.15113	1.12017	31.8335	51.877	25.0517
Vitvi15g00639	XP_002275490.1 F-box protein At5g51380	1.0217	2.97e-06	9.40222	21.2832	8.83964	9.05389	10.3131	18.8991	21.4741	23.4763
Vitvi17g00425	XP_002269703.1 H/ACA ribonucleoprotein complex subunit 2-like protein	1.02894	3.05e-06	60.3848	138.012	68.0114	49.1337	64.0094	143.104	140.914	130.019
Vitvi02g01341	XP_002265126.1 cellulose synthase-like protein G3	4.47124	3.08e-06	0.197842	4.71489	0.236566	0.356959	0	1.80829	9.17999	3.15639
Vitvi02g01369	XP_002278303.1 metal tolerance protein 1	1.16391	3.2e-06	7.358	18.2667	7.80492	7.73902	6.53005	17.0867	22.0135	15.6999
Vitvi09g00111	XP_003632796.1 ubiquitin-like protein ATG12	1.10483	3.32e-06	54.2742	129.244	58.8791	58.3859	45.5576	112.635	150.79	124.307
Vitvi01g00106	XP_003631247.1 choline-phosphate cytidylyltransferase 1 isoform X1	5.15212	3.39e-06	1.20112	2.90304	0.108347	0.317407	3.17759	2.59329	2.87959	3.23623
Vitvi08g01174	XP_002269591.1 cation/H(+) antiporter 20	3.32231	3.44e-06	0.365517	4.13127	0.466737	0.36992	0.259894	8.09513	2.8456	1.45308
Vitvi17g04093	---NA---	7.04723	3.48e-06	0	0.942356	0	0	0	0.892374	1.06424	0.870452
Vitvi13g00996	XP_002268997.1 40S ribosomal protein S17	1.10762	3.5e-06	475.481	1137.13	483.124	472.329	470.99	869.887	1435.91	1105.59
Vitvi16g01007	XP_002263340.2 flap endonuclease GEN-like 2	1.47011	3.55e-06	1.75758	5.42416	1.51573	2.3287	1.42832	6.04166	4.28817	5.94266
Vitvi14g01956	XP_002283546.1 mini zinc finger protein 2	1.12184	3.69e-06	98.4728	237.456	97.5776	102.202	95.6385	188.281	292.423	231.663
Vitvi19g01760	XP_002267955.1 17.8 kDa class I heat shock protein	3.12212	3.75e-06	7.77475	73.708	2.13942	17.4408	3.74406	77.9559	55.9011	87.2671
Vitvi01g00281	CBI27026.3unnamed protein product, partial	2.098	3.85e-06	5.26414	24.8291	5.91791	5.30147	4.57303	13.9935	34.3887	26.1051
Vitvi11g01429	RVX10985.1 MAPK kinase substrate protein	1.55332	3.87e-06	40.9185	134.444	38.8723	49.9468	33.9363	168.804	78.4086	156.118
Vitvi04g00625	XP_002283416.2 VQ motif-containing protein 11-like	3.37107	3.96e-06	2.05721	23.2129	0.434085	4.28728	1.45027	15.892	18.5614	35.1852
Vitvi16g00803	XP_002265919.1 chloride conductance regulatory protein ICln	1.02231	3.96e-06	16.2814	36.6666	17.1355	17.1433	14.5652	34.2985	42.982	32.7194
Vitvi04g00517	XP_002285290.1 U-box domain-containing protein 7	2.05137	3.98e-06	1.61774	7.6139	1.98211	1.04575	1.82535	10.3665	5.04986	7.42533
Vitvi00g04665	XP_002277525.1 CAAX prenyl protease 1 homolog	3.88518	4.01e-06	0.375589	6.27315	0.364083	0.519407	0.243279	14.1787	1.87178	2.76894
Vitvi08g02371	NP_001267877.1small basic intrinsic protein 1	1.27237	4.02e-06	138.182	369.415	134.441	145.583	134.521	258.187	492.303	357.754
Vitvi06g04121	CAN65283.1hypothetical protein VITISV_009600	6.65224	4.09e-06	0.102716	11.9715	0	0.308148	0	9.48934	14.4361	11.989
Vitvi17g04258	XP_003634240.1PREDICTED: uncharacterized protein LOC100855230	1.75244	4.17e-06	36.7208	135.466	37.8003	47.1485	25.2138	90.8718	203.615	111.911
Vitvi13g02312	XP_010659069.1 putative disease resistance RPP13-like protein 1	1.40311	4.31e-06	1.31702	3.87756	1.25589	1.54724	1.14794	3.35569	3.13929	5.1377
Vitvi01g01993	XP_019075067.1PREDICTED: uncharacterized protein LOC109122513	2.49639	4.32e-06	5.64337	35.9176	6.55197	3.08148	7.29667	46.1915	38.2494	23.312
Vitvi14g00284	XP_002284939.1 UPF0603 protein At1g54780, chloroplastic	1.66561	4.35e-06	4.13217	14.5217	4.78086	4.28801	3.32766	15.1652	18.7704	9.62966
Vitvi06g04120	---NA---	4.40069	4.47e-06	0.365813	8.78778	0.629829	0	0.46761	9.45978	9.34038	7.56317
Vitvi06g01982	XP_010651843.1 methyl-CpG-binding domain-containing protein 11	1.20663	4.49e-06	15.5369	39.8188	14.6258	15.6069	16.3781	28.9979	46.4159	44.0424
Vitvi14g01805	XP_002279776.1 WAT1-related protein At5g40230	3.19623	4.49e-06	0.317878	3.1985	0.453307	0.304002	0.196323	1.2158	5.15396	3.22575
Vitvi11g01467	XP_002268107.1 uncharacterized methyltransferase At2g41040, chloroplastic	1.64816	4.5e-06	2.9306	10.1276	2.89617	3.97282	1.92281	9.32129	11.1781	9.88352
Vitvi18g02020	NA	7.73924	4.57e-06	0	1.92292	0	0	0	0.880053	4.15905	0.729669
Vitvi13g01842	XP_002270378.1 serine/threonine-protein phosphatase PP2A-2 catalytic subunit	1.1844	4.63e-06	84.0633	211.446	79.473	91.7453	80.9714	152.989	269.509	211.84
Vitvi01g01877	XP_002277133.1 protein PHLOEM PROTEIN 2-LIKE A9 isoform X1	1.3281	4.66e-06	434.964	1206.41	484.472	487.969	332.45	1172.86	1593.64	852.72
Vitvi08g01934	XP_002284235.1 protein MIZU-KUSSEI 1	7.42675	4.66e-06	0	3.16135	0	0	0	2.06178	5.82678	1.5955
Vitvi07g01694	XP_002283219.1 probable WRKY transcription factor 7	1.66646	4.69e-06	3.78614	13.1983	2.93627	5.81883	2.60331	10.7349	14.064	14.7961
Vitvi13g00709	XP_010658320.1 myosin-9	3.34982	4.69e-06	0.0688806	0.774169	0.0382256	0.125846	0.0425703	0.697162	0.554289	1.07106
Vitvi11g00074	XP_002278462.1 flavonoid 3'-monooxygenase	4.01246	4.77e-06	0.18946	3.36004	0.177908	0.390473	0	4.98158	3.34195	1.75658
Vitvi12g02404	XP_010657294.1PREDICTED: uncharacterized protein LOC100267059	4.49451	4.81e-06	0.369179	9.39128	0.415998	0.228258	0.463281	14.0583	8.84261	5.27295
Vitvi18g04666	RVW19359.1hypothetical protein CK203_090410	7.00599	5.04e-06	0	3.64745	0	0	0	4.33799	2.66512	3.93925
Vitvi12g00149	XP_002277364.1PREDICTED: uncharacterized protein LOC100255766	8.25397	5.05e-06	0	9.28602	0	0	0	0.687841	20.7068	6.46343
Vitvi19g01981	XP_002282744.1 photosynthetic NDH subunit of lumenal location 3, chloroplastic	6.8421	5.15e-06	0.0370148	4.87847	0	0.111044	0	3.25675	8.00336	3.37529
Vitvi08g01505	XP_002277307.2 trihelix transcription factor PTL	1.55515	5.18e-06	2.20773	7.16855	2.03854	3.02665	1.55801	6.75398	7.23187	7.51981
Vitvi09g04544	RVW38822.1Zinc finger CCCH domain-containing protein 24	6.15355	5.2e-06	0.196213	14.9495	0	0	0.588639	9.35644	24.5609	10.9312
Vitvi16g00953	XP_002274702.1 dihydrodipicolinate reductase-like protein CRR1, chloroplastic	3.18144	5.23e-06	0.608671	6.07171	0.835966	0.846819	0.143228	5.8985	8.45565	3.86097
Vitvi17g00379	RVX13933.1Oleosin 16 kDa	2.32528	5.23e-06	5.58718	30.8189	8.04263	5.63036	3.08854	18.7444	43.1848	30.5276
Vitvi14g01447	XP_002277244.1 histidine biosynthesis bifunctional protein hisIE, chloroplastic	1.14096	5.3e-06	13.4539	32.8649	13.4187	15.7074	11.2356	25.9927	33.4123	39.1898
Vitvi15g01524	XP_002270673.2 cytochrome P450 704C1 isoform X1; XP_002270594.3 cytochrome P450 704C1	5.83171	5.35e-06	0.431773	3.41719	0.616388	0.450117	0.228815	3.0683	3.91229	3.27098
Vitvi03g00109	CBI37910.3unnamed protein product, partial	2.64316	5.4e-06	0.411852	2.87551	0.474286	0.473164	0.288105	2.49788	2.21667	3.91197
Vitvi12g01658	XP_002266648.2 phytoene dehydrogenase, chloroplastic/chromoplastic	1.66372	5.49e-06	1.81526	6.3428	1.59765	2.28455	1.56357	5.45365	7.17974	6.39501
Vitvi05g00274	XP_002275566.2 transcription factor HY5-like	2.2782	5.51e-06	5.41055	28.8036	7.86237	6.23546	2.13382	22.0089	39.4542	24.9478
Vitvi07g02038	XP_019076391.1PREDICTED: uncharacterized protein LOC100264919	1.0446	5.51e-06	5.35483	12.3544	6.04229	4.81838	5.20381	12.5109	11.868	12.6841
Vitvi08g01509	XP_002283448.1 PAN domain-containing protein At5g03700	3.43782	5.58e-06	0.332909	3.89224	0.184888	0.659411	0.154427	2.529	5.94077	3.20694
Vitvi14g00126	XP_002282891.1 protein DEHYDRATION-INDUCED 19 homolog 3	1.17065	5.59e-06	142.776	355.88	135.163	153.499	139.666	259.355	457.505	350.78
Vitvi10g02089	XP_010646599.1PREDICTED: uncharacterized protein LOC100853163 isoform X1	7.05075	5.61e-06	0	0.894149	0	0	0	1.13689	0.971785	0.573768
Vitvi11g00696	XP_003633171.1 26S proteasome non-ATPase regulatory subunit 9 isoform X1	1.32909	5.7e-06	7.67534	21.3042	6.80724	9.07102	7.14776	19.0921	24.7091	20.1115
Vitvi11g01330	XP_002277807.1 protein STRICTOSIDINE SYNTHASE-LIKE 4	4.59048	5.95e-06	0.0976922	2.64295	0.168199	0	0.124878	1.80449	3.88017	2.2442
Vitvi01g01035	XP_002272064.1 photosynthetic NDH subunit of lumenal location 2, chloroplastic	2.51183	6.08e-06	1.86591	11.5875	1.69585	2.67017	1.2317	7.11923	18.2972	9.34593
Vitvi06g01723	XP_002281905.1PREDICTED: uncharacterized protein LOC100263768	1.21598	6.24e-06	13.7958	35.5778	12.729	18.264	10.3943	35.8807	27.0878	43.7649
Vitvi12g02753	XP_002267753.2 probable disease resistance protein At4g27220	2.5176	6.29e-06	0.416289	2.66971	0.498191	0.39761	0.353065	2.47802	2.3284	3.20271
Vitvi19g00681	XP_002267869.1 protein TIC 20-v, chloroplastic	1.02113	6.36e-06	12.3604	27.7929	12.0317	13.5089	11.5404	25.6295	31.7669	25.9824
Vitvi18g02223	XP_010645907.2 TMV resistance protein N-like	1.22445	6.5e-06	6.40012	16.7212	6.16572	6.62429	6.41035	14.7097	12.8737	22.5801
Vitvi01g01635	NA	7.31926	6.52e-06	0	2.99748	0	0	0	5.53728	1.32758	2.12757
Vitvi08g00129	XP_002276082.1PREDICTED: uncharacterized protein LOC100241525	1.00548	6.52e-06	26.0273	58.2054	23.3011	25.7237	29.0572	54.1126	60.5584	59.9451
Vitvi02g04002	---NA---	1.07693	6.64e-06	38.6796	90.5317	40.9966	42.8326	32.2096	80.4335	93.0016	98.1602
Vitvi10g04333	CAN74096.1hypothetical protein VITISV_023709	1.57858	6.66e-06	6.64109	22.3423	6.83113	5.0457	8.04645	24.3113	18.7026	24.0131
Vitvi10g02409	NA	3.25654	6.71e-06	56.2741	590.984	64.3434	51.3108	53.168	266.558	1103.23	403.159
Vitvi06g04321	RVW76019.1Proline-rich receptor-like protein kinase PERK3	4.51065	6.73e-06	0.0614115	1.54072	0	0.109889	0.0743452	2.09487	0.924014	1.60329
Vitvi11g00795	XP_003633167.1 protein TSS	1.14095	6.76e-06	3.60573	8.8706	3.08045	4.43001	3.30672	9.39539	6.65181	10.5646
Vitvi03g04289	XP_010646722.1 probable sphingolipid transporter spinster homolog 2	1.69198	6.99e-06	4.38863	15.9992	4.7368	2.91412	5.51496	19.4031	14.9008	13.6935
Vitvi11g00440	XP_010656410.1 zinc finger CCCH domain-containing protein 34 isoform X2	1.01619	7.23e-06	5.46937	12.3807	4.68645	6.07524	5.64641	14.1571	10.2963	12.6887
Vitvi05g00499	NA	1.08372	7.26e-06	167.672	394.827	175.895	158.741	168.379	306.745	496.17	381.567
Vitvi16g00349	XP_002279585.2 ethylene-responsive transcription factor 2	2.95016	7.39e-06	1.25742	10.7904	1.34912	0.634509	1.78864	5.78949	18.6101	7.97173
Vitvi14g02008	CBI22264.3unnamed protein product, partial	1.23398	7.78e-06	2.56378	6.71993	2.56382	2.63489	2.49265	7.00731	6.7996	6.35288
Vitvi00g04399	XP_002284484.1 two-on-two hemoglobin-3	2.39003	7.87e-06	2.85235	16.6596	2.75068	3.37372	2.43264	10.6757	10.1582	29.145
Vitvi14g01046	XP_034706035.1UDP-glycosyltransferase 89A2-like	6.76361	8.05e-06	0.0121954	1.67576	0.0365862	0	0	1.4719	2.6767	0.878675
Vitvi14g01822	RVW46539.1Zinc finger protein GIS3	2.55378	8.11e-06	1.46899	9.4652	1.21175	1.53435	1.66089	5.99998	14.5605	7.83515
Vitvi11g04268	CAN80022.1hypothetical protein VITISV_004055	7.14267	8.16e-06	0	3.56562	0	0	0	2.25937	5.78368	2.65382
Vitvi13g04601	---NA---	1.58677	8.16e-06	9.70211	32.282	7.89272	13.3253	7.88829	36.1499	32.6137	28.0824
Vitvi19g01655	XP_002268013.1 acetylornithine aminotransferase, mitochondrial	1.23669	8.41e-06	6.66369	17.4183	7.53597	7.21646	5.23864	18.0749	20.0264	14.1537
Vitvi13g00315	XP_034705389.1 ribosomal RNA large subunit methyltransferase E	1.31725	8.54e-06	5.96572	16.5426	6.43197	5.47819	5.98701	15.2942	17.9383	16.3953
Vitvi06g01251	RVX19985.1Cytochrome P450 94A1	1.46002	8.72e-06	9.88431	29.904	8.91762	14.4929	6.24247	25.8994	31.4038	32.4089
Vitvi19g00766	XP_002275736.1 small nuclear ribonucleoprotein Sm D1	1.16281	8.76e-06	29.1231	72.1651	31.2527	30.7217	25.3951	54.7163	85.8515	75.9275
Vitvi11g00788	XP_002274551.1PREDICTED: uncharacterized protein LOC100267275	2.34379	8.83e-06	2.69567	15.257	4.19507	1.78206	2.10988	13.284	19.6673	12.8196
Vitvi07g00237	XP_002270167.1PREDICTED: uncharacterized protein LOC100240762	2.02427	8.88e-06	2.19482	9.8341	2.05105	2.358	2.1754	7.7015	12.9394	8.86146
Vitvi05g01088	XP_002267004.1 selenium-binding protein 1	1.32562	8.9e-06	11.0082	30.5443	9.53621	14.7499	8.73858	36.5527	32.7387	22.3417
Vitvi11g00014	XP_010656075.1 probable pectinesterase/pectinesterase inhibitor 12	4.46615	9.14e-06	0.210001	4.93778	0.0774617	0.552541	0	2.24379	7.50522	5.06433
Vitvi11g04323	XP_002262916.1 accelerated cell death 11	5.3832	9.31e-06	0.196586	8.73576	0	0.589757	0	2.59449	9.98889	13.6239
Vitvi19g01715	XP_002263815.1 metal tolerance protein 10	1.0199	9.31e-06	3.9153	8.79823	3.84688	4.47173	3.4273	8.11653	9.38145	8.89672
Vitvi13g04363	RVW94008.1hypothetical protein CK203_033992	1.43597	9.38e-06	12.9929	39.423	12.6113	12.5422	13.8253	50.1025	37.4052	30.7613
Vitvi02g00706	XP_002279685.1 RNA-binding protein CP29B, chloroplastic	1.13485	9.47e-06	10.4092	25.2508	9.15903	12.5639	9.50459	21.1875	29.4295	25.1353
Vitvi17g00700	ALP48438.1flavonoid 3'-hydroxylase; XP_002284151.1 flavonoid 3'-monooxygenase	3.63223	9.78e-06	8.85185	11.2005	7.20815	9.87187	9.47552	10.4683	13.6947	9.43866
Vitvi18g00587	XP_019072091.1 receptor-like protein kinase HAIKU2	2.84016	9.88e-06	1.60484	12.5474	0.503791	3.25336	1.05737	8.35667	9.55934	19.7261
Vitvi14g01240	XP_002279826.1PREDICTED: uncharacterized protein LOC100248073 isoform X1	1.24731	9.89e-06	21.3544	57.0353	24.9331	16.1922	22.938	55.727	45.55	69.8289
Vitvi19g00257	XP_002284769.2 protochlorophyllide reductase, chloroplastic	2.03322	9.89e-06	1.13961	5.13475	1.3281	1.4991	0.591622	4.51873	6.22762	4.6579
Vitvi03g00455	XP_002281817.1 la-related protein 6C isoform X1	2.04779	1.01e-05	1.28189	5.96446	1.57949	1.38667	0.879509	8.21845	4.47657	5.19837
Vitvi04g01439	XP_002269409.1 60S ribosomal protein L8	1.05083	1.01e-05	295.835	681.134	303.112	283.178	301.216	518.358	841.589	683.455
Vitvi07g01916	XP_003632537.1 beta-galactosidase 10	1.16632	1.02e-05	14.8587	37.2336	13.1449	18.5299	12.9013	44.852	25.6115	41.2372
Vitvi03g00303	XP_002283830.1 40S ribosomal protein S25-2	1.13214	1.05e-05	256.243	624.12	269.656	239.211	259.862	453.231	775.132	643.996
Vitvi12g00299	XP_002274192.2 protein SPA1-RELATED 4 isoform X1; XP_010656976.1 protein SPA1-RELATED 3 isoform X4; XP_010656975.1 protein SPA1-RELATED 4 isoform X3	1.05221	1.06e-05	2.70088	6.25904	3.21363	2.7487	2.14032	6.74325	5.56012	6.47374
Vitvi06g00587	XP_003632180.2 UPF0503 protein At3g09070, chloroplastic	1.16042	1.09e-05	7.13723	17.6513	5.73818	8.43107	7.24243	14.7746	20.6125	17.5667
Vitvi08g01011	XP_002281963.1 transcription factor TCP11	1.07039	1.09e-05	31.899	74.7685	33.8602	27.0569	34.78	72.1234	85.8039	66.3783
Vitvi16g01488	XP_010662026.1 sm-like protein LSM8 isoform X1	1.22113	1.11e-05	13.1151	34.1078	12.0702	11.4061	15.8691	31.0242	38.8663	32.433
Vitvi04g00815	CAN60884.1hypothetical protein VITISV_008814	6.43475	1.12e-05	0.0810916	8.16446	0	0.243275	0	8.56181	9.42436	6.5072
Vitvi05g00891	XP_002285592.1 7-hydroxymethyl chlorophyll a reductase, chloroplastic isoform X1	1.00121	1.13e-05	7.52592	16.7045	7.38372	7.83427	7.35977	14.9676	19.1979	15.9479
Vitvi07g01165	XP_002263684.2 probable sodium/metabolite cotransporter BASS3, chloroplastic	1.27355	1.13e-05	4.19898	11.2779	4.57301	4.18201	3.84192	8.77926	11.6202	13.4341
Vitvi12g04630	CBI29652.3unnamed protein product, partial	6.43265	1.13e-05	0.0319738	3.22081	0	0.0959215	0	2.67256	3.02462	3.96524
Vitvi01g01958	RVW16974.1hypothetical protein CK203_070751	3.29043	1.14e-05	0.856686	9.04523	0.277332	1.5978	0.694921	4.46295	14.532	8.1407
Vitvi17g01477	XP_010663341.1PREDICTED: uncharacterized protein LOC104882304	1.51285	1.14e-05	4.00048	12.7778	3.53659	4.6357	3.82916	14.7024	10.3924	13.2386
Vitvi08g01773	XP_002280685.1 60S ribosomal protein L21-1	1.08744	1.17e-05	429.309	1011.17	427.933	445.667	414.325	735.243	1265.27	1032.99
Vitvi19g02291	NA	6.72278	1.21e-05	0.00549777	0.753546	0.0164933	0	0	0.822795	0.293515	1.14433
Vitvi12g04050	RVW67021.1Calcium-dependent protein kinase 30	2.25632	1.25e-05	2.61072	14.0973	2.49599	2.55649	2.77968	19.8155	9.37728	13.0991
Vitvi07g04763	---NA---	3.10497	1.27e-05	1.48367	14.3843	1.79711	0.986074	1.66781	13.014	10.9566	19.1824
Vitvi17g00899	XP_002281019.1 60S ribosomal protein L27a-3	1.20643	1.27e-05	470.539	1207.84	512.085	406.336	493.195	909.403	1577.62	1136.51
Vitvi10g00398	XP_002266810.2 PAP-specific phosphatase HAL2-like	1.52722	1.28e-05	5.84547	18.5416	6.36747	6.59747	4.57148	12.6915	25.5967	17.3367
Vitvi10g04004	XP_002265625.3 cysteine-rich receptor-like protein kinase 15	7.8457	1.29e-05	0	8.13352	0	0	0	0.797424	16.3304	7.27276
Vitvi15g04117	CAN82807.1hypothetical protein VITISV_030500	6.88346	1.3e-05	0	3.60822	0	0	0	4.26613	4.13839	2.42015
Vitvi08g00184	XP_010654512.1 myosin-17 isoform X2	5.19375	1.32e-05	0.0632745	2.62359	0.0591155	0.0648733	0.0658346	3.90038	1.05202	2.91838
Vitvi18g00879	XP_010664626.1 cytochrome P450 CYP82D47	6.23046	1.32e-05	0.045798	3.86427	0.137394	0	0	1.65825	9.33879	0.595785
Vitvi08g02397	XP_002277987.2 putative disease resistance protein RGA3	6.95006	1.33e-05	0	0.672306	0	0	0	0.478278	0.514218	1.02442
Vitvi12g00280	XP_002275728.1 squamosa promoter-binding protein 1 isoform X2	1.79472	1.33e-05	2.82276	10.7556	2.70857	3.8924	1.86731	9.6515	13.5806	9.03479
Vitvi14g02645	XP_003633660.1 cysteine synthase-like	4.05185	1.36e-05	0.195019	3.70701	0.277332	0.0760859	0.23164	4.6861	1.43949	4.99543
Vitvi13g01323	XP_010645585.1 putative disease resistance RPP13-like protein 1	1.44366	1.39e-05	0.833895	2.538	0.732356	0.787284	0.982044	2.38113	2.20172	3.03116
Vitvi19g01048	XP_003634751.1 probable glutathione S-transferase	2.1125	1.41e-05	55.2971	261.428	30.5262	107.669	27.6963	287.054	220.711	276.52
Vitvi09g00045	XP_002268705.1 17.4 kDa class III heat shock protein	1.93526	1.42e-05	21.1321	90.3787	14.9373	29.7347	18.7242	117.618	39.2212	114.297
Vitvi05g04487	RVW91939.1putative disease resistance RPP13-like protein 2	7.06805	1.43e-05	0	0.631475	0	0	0	0.883362	0.250481	0.760582
Vitvi08g00718	XP_002268947.1 RING-H2 finger protein ATL66-like	5.53418	1.43e-05	0.137815	7.36326	0.413446	0	0	6.65335	12.1266	3.30985
Vitvi15g01151	XP_010661757.1 O-glucosyltransferase rumi homolog	1.3389	1.45e-05	10.8363	30.3921	8.18426	15.8583	8.46617	34.8273	24.2745	32.0743
Vitvi19g00324	NA	7.0975	1.46e-05	0	3.0079	0	0	0	1.29686	2.88821	4.83862
Vitvi09g01542	XP_002280867.1 inorganic pyrophosphatase 2	3.91463	1.48e-05	0.990419	13.6801	0.214169	1.72354	1.03355	8.04182	18.1392	14.8593
Vitvi09g04530	CBI20943.3unnamed protein product, partial	2.8621	1.49e-05	0.740947	5.94999	0.883826	0.969908	0.369106	4.44466	6.77203	6.63327
Vitvi17g00174	XP_002282921.1 deoxyhypusine synthase isoform X1	1.03089	1.5e-05	8.30639	18.8242	9.27493	8.72424	6.92	16.3961	20.5079	19.5685
Vitvi12g01497	XP_010657607.1 non-specific lipid-transfer protein-like protein At5g64080	1.7715	1.51e-05	10.0142	38.3685	12.661	7.38676	9.99496	27.2091	29.947	57.9493
Vitvi01g00132	XP_002276515.1 14 kDa zinc-binding protein isoform X1	1.24128	1.52e-05	10.252	26.1501	12.5406	8.95958	9.25591	27.195	27.0827	24.1726
Vitvi02g00953	XP_002274629.2 RNA-binding protein 7	1.07499	1.52e-05	5.06843	11.8993	5.90114	4.55995	4.74419	11.6878	13.0149	10.9951
Vitvi10g02184	NA	2.17033	1.52e-05	1.06081	5.36901	1.56977	1.00983	0.602823	6.01046	4.17429	5.92229
Vitvi19g00678	XP_002265698.1 inactive beta-amylase 4, chloroplastic	1.03791	1.52e-05	18.1276	41.4983	18.3405	21.0224	15.0199	41.5413	31.8914	51.0623
Vitvi11g01177	XP_019078540.1 choline monooxygenase, chloroplastic isoform X1	2.34783	1.56e-05	0.778522	4.341	0.711526	1.17124	0.452799	3.27148	5.27597	4.47554
Vitvi11g00984	CBI24111.3unnamed protein product, partial	3.66988	1.57e-05	0.430961	6.19712	0.670564	0	0.622317	5.0358	7.29262	6.26293
Vitvi03g01550	XP_002284992.1 sodium channel modifier 1	1.0756	1.61e-05	16.7997	39.3663	16.1307	16.1625	18.1061	31.1908	44.6288	42.2792
Vitvi16g00834	XP_002267474.1 probable rRNA-processing protein EBP2 homolog	1.0137	1.63e-05	26.7262	59.9773	29.5342	24.7501	25.8943	49.3424	71.1938	59.3958
Vitvi11g01564	CBI24078.3unnamed protein product, partial	6.86122	1.7e-05	0	9.00555	0	0	0	8.47263	5.89936	12.6447
Vitvi05g00873	XP_002285558.1 ammonium transporter 1 member 1	1.43989	1.71e-05	16.9703	50.5654	12.6241	26.8471	11.4399	48.0693	53.853	49.7739
Vitvi09g00372	XP_010654662.1PREDICTED: uncharacterized protein LOC104880239	4.87332	1.71e-05	0.225131	6.99888	0	0.675393	0	5.11711	10.9525	4.927
Vitvi06g01953	XP_019075879.1 histidine-containing phosphotransfer protein 3 isoform X2	2.35417	1.73e-05	2.48412	14.2295	1.51597	3.32724	2.60915	17.9641	8.17522	16.5493
Vitvi09g00370	XP_002284575.1 60S ribosomal protein L37-3 isoform X2	1.03524	1.76e-05	146.92	334.161	145.144	147.219	148.397	258.22	419.454	324.81
Vitvi10g04121	XP_010647129.2 CASP-like protein 2B1	2.1081	1.82e-05	4.23294	20.2059	6.07357	3.10431	3.52093	14.7277	30.6818	15.2083
Vitvi05g00255	XP_002268377.1 probable GTP diphosphokinase CRSH, chloroplastic	1.00373	1.86e-05	17.1709	38.4405	19.7961	18.6268	13.0899	46.2918	32.4539	36.5758
Vitvi06g01430	XP_002266280.3 serine/threonine-protein kinase D6PKL2	1.72496	1.86e-05	2.27383	8.2862	1.31818	3.20956	2.29375	7.42443	9.24484	8.18933
Vitvi18g00422	XP_002285779.1 7-deoxyloganetin glucosyltransferase	7.47877	1.86e-05	0	1.6562	0	0	0	0.543267	0.709252	3.71607
Vitvi07g01662	XP_002278841.3 cytochrome P450 81E8	4.12944	1.88e-05	0.0975659	1.84052	0.0385095	0.211301	0.0428866	0.99154	2.47475	2.05526
Vitvi10g01678	MBL1488494.1hypothetical protein	5.20273	1.9e-05	0.107711	4.2631	0	0.214364	0.10877	4.55803	6.27655	1.95473
Vitvi07g02600	XP_034690764.1magnesium-transporting ATPase, P-type 1-like isoform X1	1.24048	1.93e-05	3.56506	9.39542	2.64421	4.52255	3.5284	10.3504	7.44237	10.3935
Vitvi17g01318	CBI15772.3unnamed protein product, partial	1.77828	1.93e-05	15.4197	58.4204	9.90454	25.3242	11.0303	60.1403	42.0968	73.0241
Vitvi19g04527	XP_019072885.1 putative disease resistance protein RGA4 isoform X3	3.27302	1.93e-05	0.222264	2.37766	0.117305	0.386191	0.163297	1.98211	1.15976	3.99113
Vitvi13g01641	XP_002273592.1 N-alpha-acetyltransferase daf-31	1.02692	1.97e-05	168.464	381.494	158.221	169.755	177.415	282.931	451.754	409.796
Vitvi10g01359	XP_002272807.1 E3 ubiquitin-protein ligase BOI	1.12387	1.99e-05	34.4939	83.0681	32.9246	38.8293	31.7278	67.2574	109.331	72.6159
Vitvi07g00221	XP_019076886.1 histone H2A-beta, sperm	3.20287	2.02e-05	0.0497888	0.503679	0.0229107	0.0754263	0.0510294	0.423991	0.475672	0.611373
Vitvi19g02102	XP_003634764.2 heavy metal-associated isoprenylated plant protein 41	2.02904	2.02e-05	3.33528	15.1959	2.90264	4.36254	2.74064	23.9645	13.2882	8.33507
Vitvi05g04058	RVW18112.1hypothetical protein CK203_108363	6.73624	2.09e-05	0	4.61903	0	0	0	4.43946	3.89637	5.52126
Vitvi11g04001	XP_002277070.1 digalactosyldiacylglycerol synthase 2, chloroplastic	2.13668	2.1e-05	1.38407	6.74092	0.755252	2.16766	1.22929	7.01183	5.22685	7.98407
Vitvi09g00090	NA	6.94358	2.16e-05	0	3.43999	0	0	0	4.64496	1.48889	4.18611
Vitvi08g02103	XP_002283987.1 50S ribosomal protein 5 alpha, chloroplastic	1.08868	2.18e-05	25.9327	61.8097	27.5764	22.2717	27.9502	71.0532	62.4925	51.8836
Vitvi10g00485	XP_002279836.1 auxin-repressed 12.5 kDa protein isoform X1; RVW95802.1Dormancy-associated protein 1; RVW37966.1Dormancy-associated protein 1	3.0367	2.19e-05	46.2413	1129.2	27.5452	89.1641	22.0146	911.639	1321.76	1154.2
Vitvi09g00419	XP_019077695.1 probable disease resistance protein At1g61300	2.5565	2.24e-05	0.220606	1.46298	0.300004	0.179576	0.182237	1.49222	1.18642	1.71029
Vitvi09g00072	NA	1.0175	2.28e-05	20.327	45.6268	19.0919	21.4205	20.4686	41.2705	51.6966	43.9133
Vitvi18g02410	XP_002264380.3PREDICTED: uncharacterized protein ycf45	1.05491	2.42e-05	8.09807	18.6247	8.12458	9.99817	6.17148	17.0043	18.9437	19.926
Vitvi07g04652	XP_003635561.1 leucine-rich repeat receptor-like serine/threonine-protein kinase BAM1	1.13337	2.44e-05	39.1461	96.8029	46.1415	27.8241	43.4728	113.244	82.1833	94.9818
Vitvi10g01642	XP_003632945.1PREDICTED: uncharacterized protein LOC100855186	1.12587	2.44e-05	124.64	306.598	142.131	88.8157	142.972	354.742	269.107	295.944
Vitvi17g00470	XP_002263017.1 truncated transcription factor CAULIFLOWER A	3.12217	2.45e-05	0.30787	2.97175	0.287999	0.395062	0.24055	3.36008	3.34564	2.20952
Vitvi16g00898	XP_010662337.1 MADS-box protein AGL42	6.25658	2.48e-05	0.0257643	2.25561	0	0	0.077293	2.12208	2.60748	2.03727
Vitvi14g00314	XP_010660062.1 sugar transporter ERD6-like 5 isoform X2	1.17724	2.49e-05	5.39417	13.6822	6.2446	5.15331	4.7846	14.2295	9.85344	16.9637
Vitvi19g00676	XP_010644571.1 threonine--tRNA ligase, mitochondrial 1	1.18688	2.49e-05	33.1154	83.2651	32.5527	37.4796	29.314	56.7544	105.678	87.3628
Vitvi13g00255	AIK66517.1putative aquaporin	1.65417	2.53e-05	120.462	423.48	149.827	133.169	78.3898	675.086	334.787	260.569
Vitvi17g00873	XP_002281747.1 plant UBX domain-containing protein 10	1.70973	2.54e-05	6.41978	23.0708	6.61381	7.54261	5.10292	19.0604	35.3868	14.7652
Vitvi07g01431	XP_003635478.1PREDICTED: uncharacterized protein LOC100853077 isoform X2	1.24592	2.56e-05	13.1754	35.2048	13.3518	12.2565	13.918	41.9033	21.834	41.8772
Vitvi05g00811	XP_002281958.1PREDICTED: uncharacterized protein LOC100249441 isoform X1; RVW28838.1Tuberculostearic acid methyltransferase UfaA1	6.80292	2.58e-05	0	0.49282	0	0	0	0.39329	0.704739	0.380432
Vitvi13g00085	XP_002272821.1 LOB domain-containing protein 21	1.16621	2.63e-05	437.796	1088.8	504.132	433.27	375.985	741.703	1306.09	1218.59
Vitvi01g04151	CBI16803.3unnamed protein product, partial	2.03688	2.64e-05	3.61119	16.625	4.15998	2.96735	3.70625	14.7277	13.778	21.3693
Vitvi10g01541	XP_002267930.1 protein ASPARTIC PROTEASE IN GUARD CELL 2	1.31842	2.64e-05	46.0114	127.231	28.9129	56.3696	52.7518	106.767	155.09	119.836
Vitvi13g01817	XP_002268367.2 zeaxanthin epoxidase, chloroplastic isoform X2	1.20612	2.66e-05	4.14661	10.7188	4.54007	3.581	4.31875	12.2529	10.754	9.14952
Vitvi15g01134	CBI40362.3unnamed protein product, partial	1.0401	2.66e-05	296.996	676.593	326.069	302.812	262.108	506.704	837.725	685.348
Vitvi14g00089	XP_002277733.1 pentatricopeptide repeat-containing protein At4g01990, mitochondrial	1.1869	2.67e-05	5.65775	14.3462	7.33361	5.03436	4.60527	12.5294	14.9482	15.561
Vitvi17g00677	XP_010663299.1PREDICTED: uncharacterized protein At3g61260 isoform X2	2.07546	2.68e-05	2.25923	10.6132	3.50279	1.46179	1.8131	10.2416	14.2914	7.30664
Vitvi02g00261	XP_002278388.1 50S ribosomal protein L11, chloroplastic	1.26052	2.72e-05	7.28011	19.2529	7.3444	8.13436	6.36158	16.0869	24.0695	17.6025
Vitvi01g01027	XP_002269392.2 probable calcium-binding protein CML30	1.71133	2.73e-05	1.61398	5.96393	1.7615	1.37186	1.70859	7.31532	4.66284	5.91364
Vitvi13g04750	---NA---	1.04541	2.76e-05	40.3521	92.679	33.825	51.2872	35.9442	100.139	81.4342	96.4634
Vitvi02g01266	XP_034705221.1protein MODIFYING WALL LIGNIN-1-like isoform X1	2.84558	2.8e-05	1.33165	10.3626	1.24678	1.9443	0.803862	4.85753	19.1385	7.09185
Vitvi14g04151	XP_002268476.2 superoxide dismutase [Cu-Zn] isoform X1	1.52141	2.8e-05	8.73121	27.8313	8.83196	11.5885	5.77319	29.0435	25.2465	29.204
Vitvi15g00745	XP_002273329.1 ATP-dependent DNA helicase 2 subunit KU80 isoform X1	1.42026	2.8e-05	1.71331	5.07801	1.65289	2.22758	1.25947	4.52651	4.78781	5.91971
Vitvi00g04706	XP_002268807.2 pentatricopeptide repeat-containing protein At3g49710	6.52268	2.8e-05	0.0104	1.23672	0.0311999	0	0	2.05853	1.11047	0.541171
Vitvi01g01727	XP_002263688.1 somatic embryogenesis receptor kinase 1	3.51566	2.81e-05	0.350088	4.48297	0.699348	0.209308	0.141607	4.70631	6.53709	2.20553
Vitvi16g04220	XP_019081461.1 ALA-interacting subunit 3	1.42988	2.82e-05	3.13415	9.52106	3.71049	2.79942	2.89255	11.6436	6.83247	10.0871
Vitvi03g00318	XP_003631666.1 protein RADIALIS-like 3 isoform X1	5.80271	2.83e-05	0.113603	6.66513	0	0.340809	0	1.99907	13.7145	4.2818
Vitvi16g01081	XP_034677388.150S ribosomal protein L31, chloroplastic	6.43829	2.83e-05	0.0401141	4.40771	0.120342	0	0	2.13026	5.47302	5.61986
Vitvi04g01332	XP_034683141.1GTPase ERA-like, chloroplastic	1.0027	2.86e-05	5.90735	13.1288	5.77054	6.61529	5.33623	12.8514	14.161	12.374
Vitvi03g04053	XP_034681422.1disease resistance protein RPP13-like isoform X1	1.48012	2.87e-05	2.40059	7.40214	1.85295	3.39833	1.95049	6.20879	6.65025	9.34738
Vitvi17g00643	XP_010663864.1 probable receptor-like protein kinase At5g61350	1.1829	2.87e-05	8.59564	21.8442	7.72758	10.3341	7.7253	27.2425	15.0313	23.2587
Vitvi08g01365	XP_010654154.1 protein N-methyltransferase NNT1	1.16384	2.91e-05	8.33802	20.8131	8.18523	7.48538	9.34345	20.5264	24.0751	17.8379
Vitvi19g04493	RVW78495.1hypothetical protein CK203_050465	4.89403	2.91e-05	0.110854	3.64512	0.103045	0	0.229515	2.98485	4.78825	3.16224
Vitvi11g00013	XP_010656074.1 pectinesterase	7.33932	2.93e-05	0	1.1727	0	0	0	0.27235	2.34252	0.903242
Vitvi18g00589	XP_019072382.1 receptor-like protein kinase HSL1	1.37652	2.94e-05	9.65285	27.7694	10.1276	10.3777	8.45321	30.0312	36.6309	16.6462
Vitvi03g01318	RVW98892.1MADS-box protein AGL24	6.87441	2.97e-05	0	6.41186	0	0	0	10.3285	5.61335	3.29369
Vitvi07g01805	XP_010652845.1 probable E3 ubiquitin-protein ligase XERICO	3.89926	3.04e-05	0.697183	11.1167	0.558109	1.37805	0.155386	6.84827	23.2439	3.25789
Vitvi11g00655	XP_002262851.1PREDICTED: uncharacterized protein LOC100257374	6.94229	3.04e-05	0	1.40503	0	0	0	0.591236	1.45295	2.17091
Vitvi01g00529	XP_002285121.1 zinc finger protein 4	1.80348	3.17e-05	3.39261	13.1874	4.54735	2.79454	2.83595	13.6111	16.3648	9.58637
Vitvi09g04307	RVW79485.1Ribonucleases P/MRP protein subunit POP1	2.44952	3.18e-05	0.976982	6.03579	1.01647	0.669281	1.2452	7.68798	4.72325	5.69614
Vitvi18g02485	XP_002272489.1 12-oxophytodienoate reductase 2	1.01188	3.19e-05	16.568	36.9986	14.4725	22.4076	12.8239	36.7574	33.6873	40.5511
Vitvi02g00125	XP_002270880.1 endoglucanase 6	1.5816	3.21e-05	57.964	195.706	65.6773	55.778	52.4365	295.895	93.0548	198.167
Vitvi14g01060	XP_002267248.1PREDICTED: uncharacterized protein LOC100266821	1.00104	3.21e-05	20.0793	44.6371	18.581	20.1413	21.5156	36.1194	52.3024	45.4896
Vitvi03g00319	XP_003631611.1 DNA-3-methyladenine glycosylase 1	1.24545	3.23e-05	5.22923	13.7853	5.90292	5.1283	4.65648	12.2698	14.428	14.6581
Vitvi05g04012	CAN69217.1hypothetical protein VITISV_012013	5.69929	3.34e-05	0.205432	11.5592	0	0.616296	0	15.8156	12.4928	6.36917
Vitvi05g01501	XP_010650578.1 protein ROOT PRIMORDIUM DEFECTIVE 1	1.19246	3.34e-05	5.21857	13.204	5.06897	6.36306	4.22368	10.5633	12.9434	16.1054
Vitvi07g01542	NA	2.40882	3.36e-05	0.62985	3.65759	0.388745	0.975104	0.5257	3.66414	5.27094	2.03769
Vitvi03g01840	RVW21213.1Protein YIPF5	3.10107	3.46e-05	0.854326	8.25223	0.555808	0.304971	1.7022	8.72069	7.69313	8.34288
Vitvi04g00781	XP_010648868.2 probable acyl-activating enzyme 5, peroxisomal isoform X1	1.27742	3.49e-05	8.69505	23.3198	6.40736	10.6308	9.04695	17.3691	26.2817	26.3087
Vitvi15g01670	XP_002273976.1 disease resistance protein RPP13	6.83141	3.51e-05	0	0.563635	0	0	0	0.2949	0.815299	0.580706
Vitvi06g01060	XP_002270165.1 disease resistance protein At4g27190-like	6.65991	3.53e-05	0	0.503433	0	0	0	0.404526	0.587429	0.518346
Vitvi01g00465	XP_002284819.1 protein PLANT CADMIUM RESISTANCE 2	1.00293	3.56e-05	12.6638	28.1902	10.0514	15.6943	12.2456	27.3567	26.6112	30.6026
Vitvi12g02334	XP_019079158.1 bifunctional epoxide hydrolase 2-like	5.53235	3.56e-05	4.98723	15.8568	5.80834	5.69443	3.45893	17.8585	14.1537	15.558
Vitvi08g00145	XP_002277066.1 histone-lysine N-methyltransferase SUVR3	1.11523	3.62e-05	10.4066	24.9785	9.86807	10.6971	10.6546	19.5597	29.6852	25.6908
Vitvi04g01206	XP_002269879.2 phospholipase A(1) LCAT3	1.63907	3.67e-05	2.5904	9.04738	3.59006	2.31245	1.86868	8.79152	6.6358	11.7148
Vitvi12g01053	XP_019078849.1PREDICTED: uncharacterized protein LOC100243324 isoform X2	1.77708	3.75e-05	0.960955	3.65754	1.04275	1.20971	0.630406	4.41086	3.85865	2.7031
Vitvi16g00789	XP_002264835.1 geraniol 8-hydroxylase	5.50151	3.88e-05	0.0471931	2.4161	0.141579	0	0	0.911342	5.10908	1.22787
Vitvi18g00269	XP_002284499.2 chlorophyllide a oxygenase, chloroplastic	1.04334	3.88e-05	13.0976	29.9993	12.9439	16.8164	9.53256	33.059	25.0165	31.9225
Vitvi07g04794	NA	2.9085	3.92e-05	0.248369	2.0441	0.313086	0.257685	0.174336	0.92369	3.22435	1.98425
Vitvi19g00104	XP_010644116.1PREDICTED: uncharacterized protein LOC100248749	1.07934	3.92e-05	4.77271	11.2722	4.10055	4.53907	5.6785	10.7302	10.7169	12.3696
Vitvi12g02654	XP_002270591.1PREDICTED: uncharacterized protein LOC100259958	1.3264	4.06e-05	6.41926	17.9637	7.69497	4.97777	6.58504	15.9025	19.9404	18.0484
Vitvi03g00046	XP_002267638.1 coenzyme Q-binding protein COQ10 homolog, mitochondrial	1.35051	4.09e-05	12.6537	35.7578	13.0344	11.8054	13.1213	23.815	47.1573	36.3012
Vitvi00g04123	CBI40911.3unnamed protein product, partial	1.91507	4.24e-05	1.01059	4.22619	0.580508	1.15827	1.29298	3.01485	4.38274	5.28099
Vitvi05g00310	XP_002273066.1 flowering-promoting factor 1-like protein 3	2.55082	4.27e-05	7.67437	49.5263	7.90397	11.4129	3.70625	70.6262	59.6362	18.3166
Vitvi17g00538	XP_002271524.1 (-)-isopiperitenol/(-)-carveol dehydrogenase, mitochondrial	5.46386	4.28e-05	0.188903	8.73074	0	0.566709	0	1.66206	17.8696	6.66057
Vitvi01g01936	XP_002282631.1 CLAVATA3/ESR (CLE)-related protein 27	3.24642	4.3e-05	0.909676	9.40196	0.0826892	1.63337	1.01296	7.45175	12.5898	8.16431
Vitvi00g01805	XP_010646899.1 cysteine-rich receptor-like protein kinase 10	6.16036	4.3e-05	0.00933782	0.785181	0	0.0280135	0	1.02699	0.681423	0.647135
Vitvi03g00158	XP_003631541.1PREDICTED: uncharacterized protein LOC100246973	1.2681	4.34e-05	19.1228	51.0317	22.9073	18.0023	16.4587	42.8091	64.1441	46.142
Vitvi07g00439	XP_010652279.1PREDICTED: uncharacterized protein LOC104879799 isoform X2	1.94419	4.38e-05	1.49211	6.33385	1.09026	1.94423	1.44184	4.7152	6.46743	7.81893
Vitvi09g01164	XP_002263153.1 chaperone protein dnaJ 8, chloroplastic	1.09036	4.45e-05	114.752	270.93	115.08	152.455	76.721	303.521	218.941	290.328
Vitvi12g00330	NA	6.84638	4.72e-05	0.0107073	1.54066	0.0321219	0	0	0.827071	3.36633	0.428588
Vitvi09g00133	XP_002274458.1 nuclear transcription factor Y subunit A-3 isoform X1	1.66341	4.82e-05	4.17724	14.6253	5.71808	4.03394	2.77968	13.1454	19.8314	10.8991
Vitvi15g00783	XP_003633919.1 glyoxylate/hydroxypyruvate reductase HPR3 isoform X1; XP_010661599.1 glyoxylate/hydroxypyruvate reductase HPR3 isoform X2	2.76564	4.86e-05	7.39186	14.9612	8.3127	6.89597	6.9669	17.6237	11.8702	15.3896
Vitvi15g01503	XP_002278874.1 vestitone reductase-like	1.18532	4.88e-05	13.6746	34.5191	15.5777	15.8082	9.63793	29.5608	30.4159	43.5807
Vitvi14g02605	XP_010659991.1 inactive FRIGIDA-like protein 2 isoform X1	1.06579	4.96e-05	8.49686	19.8285	7.32519	9.73569	8.42969	17.944	16.4558	25.0857
Vitvi08g02360	XP_002280817.1 dirigent protein 2	3.10884	5.01e-05	0.673634	6.47295	1.01341	0.556056	0.451437	2.93548	6.6127	9.87067
Vitvi11g00184	RVW43896.1hypothetical protein CK203_072391	1.90667	5.02e-05	0.869947	3.58893	0.899797	1.19173	0.518311	3.54508	4.448	2.7737
Vitvi17g01087	XP_002263023.2PREDICTED: uncharacterized protein LOC100243690 isoform X1	1.01232	5.02e-05	5.02534	11.329	5.43947	4.49016	5.14639	11.3872	11.2316	11.3682
Vitvi18g01788	CAN65505.1hypothetical protein VITISV_028343	6.6443	5.05e-05	0	1.55468	0	0	0	1.03614	1.90972	1.71817
Vitvi15g01082	RVX10101.1RING-H2 finger protein ATL68	1.88861	5.06e-05	3.47129	14.2128	4.65162	3.36161	2.40064	10.0416	17.6104	14.9863
Vitvi09g01408	XP_002267835.1 transcription termination factor MTERF2, chloroplastic	1.63112	5.08e-05	1.77285	6.13335	2.33265	1.19993	1.78597	5.45474	7.20692	5.73839
Vitvi08g01124	XP_002276631.1 probable protein phosphatase 2C 38	2.38613	5.23e-05	0.309773	1.80327	0.34986	0.335943	0.243515	2.3576	2.11861	0.933604
Vitvi15g00528	XP_002270120.3PREDICTED: uncharacterized protein At1g28695 isoform X1	6.89475	5.27e-05	0	1.57137	0	0	0	0.592082	2.48567	1.63636
Vitvi10g01650	XP_002266981.2 cytochrome P450 716B1	6.82666	5.39e-05	0	1.15787	0	0	0	0.52609	1.01581	1.9317
Vitvi07g01215	XP_003635119.2PREDICTED: uncharacterized protein LOC100248340 isoform X1	1.07277	5.4e-05	168.107	392.452	163.574	165.23	175.516	288.284	509.198	379.874
Vitvi18g04339	CBI38126.3unnamed protein product, partial	1.20554	5.48e-05	30.8822	79.9462	33.8497	33.0942	25.7026	99.536	60.239	80.0637
Vitvi17g04147	RVW91205.1(-)-isopiperitenol/(-)-carveol dehydrogenase, mitochondrial	1.26105	5.64e-05	10.3451	27.4828	8.70792	10.8025	11.5248	25.3862	32.8149	24.2475
Vitvi02g00286	CBI34640.3unnamed protein product, partial	2.46833	5.74e-05	0.878851	5.35276	0.427884	1.01738	1.19129	3.67237	6.48654	5.89936
Vitvi12g02594	NA	2.74122	5.74e-05	0.628393	4.54958	0.247764	1.22353	0.413887	3.58841	6.36885	3.69147
Vitvi01g02012	XP_002281828.1 non-specific lipid transfer protein GPI-anchored 2	5.73678	5.79e-05	0.0895737	5.43394	0.128121	0.1406	0	9.69037	4.56009	2.05135
Vitvi08g01456	XP_002282544.1 heme-binding-like protein At3g10130, chloroplastic isoform X2	1.02971	5.81e-05	5.66417	12.8797	5.46763	5.86063	5.66426	13.6074	13.3256	11.7063
Vitvi16g01964	XP_019081559.1 receptor-like protein 12	3.64304	5.86e-05	0.0891832	1.21582	0.0681413	0.199408	0	0.986903	1.14527	1.5153
Vitvi11g00787	XP_002273237.1 nuclear pore complex protein NUP43	1.00311	5.88e-05	7.35414	16.5509	7.84213	6.16296	8.05733	18.0749	15.1064	16.4714
Vitvi16g00380	XP_002282181.1 ethylene-responsive transcription factor 5	1.68262	5.91e-05	6.98219	24.8292	5.82218	7.61385	7.51055	12.6486	27.9176	33.9214
Vitvi07g00625	XP_002276857.2 ABC transporter I family member 19	1.27233	5.97e-05	8.36754	22.3415	9.932	9.42148	5.74916	21.401	26.9064	18.7173
Vitvi14g04166	XP_010659945.1 protein MAK16 homolog A isoform X1	1.00394	5.97e-05	25.3803	56.5344	27.1931	28.9046	20.043	47.9884	50.9776	70.6371
Vitvi04g04314	---NA---	3.61443	6.01e-05	1.2561	16.7894	0.345599	2.78123	0.641466	9.2692	7.74479	33.3541
Vitvi16g02066	CBI23083.3unnamed protein product, partial	1.66619	6.05e-05	5.84223	20.4157	6.31368	6.62738	4.58563	17.4491	27.6825	16.1156
Vitvi13g04028	CBI25387.3unnamed protein product, partial	1.11252	6.17e-05	19.5035	46.6972	19.6924	22.4108	16.4074	37.0888	48.3125	54.6902
Vitvi07g00125	XP_002278284.1 photosystem I reaction center subunit II, chloroplastic	7.13189	6.3e-05	0.0400843	6.39362	0	0.120253	0	3.17414	15.2757	0.731038
Vitvi03g00304	XP_002283855.1 glucose-1-phosphate adenylyltransferase large subunit 1	3.6589	6.39e-05	0.232067	3.18769	0.0850905	0.326824	0.284286	0.821588	4.71107	4.0304
Vitvi13g00026	XP_010658291.2 probable LRR receptor-like serine/threonine-protein kinase At3g47570	1.62364	6.43e-05	1.96661	6.79146	1.63938	2.18803	2.07243	6.77365	4.55576	9.04498
Vitvi13g01710	RVX02957.1 Protein TAB2-like, chloroplastic	2.28831	6.47e-05	0.768676	4.1977	0.533444	0.650444	1.12214	5.05526	4.45359	3.08425
Vitvi06g01503	XP_010651876.1 suppressor protein SRP40	1.48778	6.58e-05	13.4817	41.5563	13.8855	16.1154	10.4441	25.2698	55.8468	43.5524
Vitvi18g02312	XP_002271790.3 non-functional pseudokinase ZED1-like isoform X2	6.70272	6.61e-05	0	1.34985	0	0	0	0.869917	2.1378	1.04183
Vitvi01g02281	XP_010656216.1PREDICTED: uncharacterized protein LOC104880633	6.0555	6.65e-05	0.0333584	2.57509	0	0.100075	0	2.34803	3.06543	2.31182
Vitvi06g00579	XP_002280988.1PREDICTED: uncharacterized protein LOC100258718	1.31506	6.67e-05	38.4615	106	40.5017	36.4652	38.4174	87.404	154.3	76.2965
Vitvi14g01955	XP_002283533.1 zinc-finger homeodomain protein 9	1.39069	6.69e-05	9.78493	28.4807	8.83412	9.41756	11.1031	26.7062	38.8663	19.8695
Vitvi01g00164	NA	1.19766	6.74e-05	19.3108	49.2212	19.3477	17.1284	21.4562	38.0686	63.172	46.4231
Vitvi17g00166	XP_002279184.2 potassium channel SKOR	2.21353	6.88e-05	0.566141	2.87547	0.539134	0.873379	0.28591	2.89199	3.78193	1.9525
Vitvi07g00312	XP_002265366.1 nucleolar protein 16	1.34396	7e-05	47.7504	134.881	50.131	38.3778	54.7424	94.0783	186.603	123.962
Vitvi18g00983	XP_002281287.2 auxilin-like protein 1	1.14809	7.17e-05	2.84067	7.0252	2.87445	3.48262	2.16495	7.91447	5.15809	8.00303
Vitvi07g00667	XP_002273448.1 acid phosphatase 1	1.41481	7.22e-05	27.1892	81.5693	34.1584	25.615	21.7942	111.084	46.3652	87.2591
Vitvi06g01399	CBI17088.3unnamed protein product, partial	1.16505	7.26e-05	219.401	543.765	206.934	240.39	210.879	365.379	732.845	533.071
Vitvi19g00205	XP_002282551.1 protein DETOXIFICATION 19	1.01196	7.27e-05	8.56791	19.3252	8.9128	8.33372	8.45722	23.4169	19.5118	15.047
Vitvi16g00501	XP_002268598.2 leucine-rich repeat receptor-like protein kinase TDR	1.91352	7.38e-05	1.3494	5.69344	1.85405	0.662971	1.53119	4.76039	7.45575	4.86417
Vitvi16g04192	CAN62180.1hypothetical protein VITISV_043135	2.69966	7.42e-05	1.04754	7.51711	0.455349	1.16597	1.52131	6.59491	7.65322	8.30321
Vitvi07g01617	XP_002284242.2 BTB/POZ domain-containing protein At5g67385	2.80588	7.47e-05	0.792871	6.11941	1.15364	0.422	0.802976	2.78473	12.1423	3.43124
Vitvi04g00352	XP_002284380.1 BURP domain-containing protein 3	4.94642	7.49e-05	1.50421	49.3957	0.217159	3.8924	0.403069	36.2275	73.7131	38.2464
Vitvi01g00075	XP_002272012.1PREDICTED: uncharacterized protein LOC100252601 isoform X1	1.36683	7.56e-05	10.0233	28.541	11.8822	12.1637	6.02387	27.3978	32.788	25.4372
Vitvi05g00284	XP_010649714.1 translationally-controlled tumor protein homolog	1.27835	7.6e-05	9956.6	26783.3	9988.41	9242.53	10638.8	17244.8	37913.5	25191.6
Vitvi03g04058	RVW38547.1putative amidase	6.68107	7.69e-05	0	5.98275	0	0	0	4.67822	3.39672	9.87332
Vitvi04g00182	XP_002280210.1PREDICTED: uncharacterized protein LOC100257698	1.94528	7.74e-05	4.96915	21.0541	5.94206	4.93037	4.03503	15.1596	31.9528	16.0498
Vitvi18g01376	XP_034674953.1protein DETOXIFICATION 54 isoform X1	2.53589	7.78e-05	0.817103	5.21124	0.910699	1.14217	0.398439	2.30298	4.69483	8.63592
Vitvi01g01984	CBI26869.3unnamed protein product, partial	3.20574	7.9e-05	1.00035	9.94434	0.966189	1.85551	0.179334	6.99675	17.0351	5.80114
Vitvi07g00195	XP_002271258.1 exosome complex component RRP4 homolog	1.0047	8.06e-05	13.4446	29.8788	14.3002	13.769	12.2645	26.0103	36.9433	26.6829
Vitvi17g00473	XP_010663469.1 squamosa promoter-binding-like protein 6 isoform X1	1.68748	8.11e-05	1.27362	4.59877	1.32851	1.23701	1.25534	6.08976	4.53739	3.16914
Vitvi07g02561	CAN80210.1hypothetical protein VITISV_005115	6.64617	8.2e-05	0	1.21497	0	0	0	1.5174	1.53546	0.592051
Vitvi08g01709	XP_002278032.1 60S ribosomal protein L6-1	1.07942	8.21e-05	143.321	335.614	146.812	143.422	139.729	235.604	439.288	331.95
Vitvi01g00337	RVX12447.1E3 ubiquitin-protein ligase MBR2	1.98559	8.22e-05	0.738238	3.25804	0.929541	0.595044	0.690128	3.42801	4.02066	2.32546
Vitvi14g04152	RVW51036.1Pentatricopeptide repeat-containing protein	6.6611	8.23e-05	0	3.38685	0	0	0	1.74517	4.90137	3.51403
Vitvi09g01798	XP_010655072.2 sister chromatid cohesion protein PDS5	7.21013	8.27e-05	0	1.94384	0	0	0	2.46046	0.232559	3.13849
Vitvi17g01479	CBI15179.3unnamed protein product, partial	1.58268	8.28e-05	1.58265	5.24228	1.23574	1.79198	1.72024	4.04822	5.67233	6.00629
Vitvi01g01573	XP_003631351.2 AAA-ATPase At3g50940	4.87492	8.34e-05	0.0413954	1.41605	0.124186	0	0	1.46554	1.67798	1.10464
Vitvi07g02512	XP_019073788.1 salicylic acid-binding protein 2	6.0924	8.43e-05	0.0317269	2.53274	0	0.0951808	0	3.3498	2.74401	1.50441
Vitvi05g00341	XP_003631976.1 acyl-CoA-binding domain-containing protein 5	1.2217	8.5e-05	2.31422	6.04695	2.06493	2.36905	2.50868	7.50186	5.62966	5.00934
Vitvi07g02686	XP_002276487.1 cytochrome P450 CYP736A12	6.67501	8.56e-05	0.280379	30.3754	0	0.790968	0.0501681	29.7222	48.9021	12.5019
Vitvi02g01473	XP_002279404.1 S-norcoclaurine synthase 1	2.37352	8.57e-05	0.575713	3.32938	0.872698	0.638465	0.215975	3.51096	3.30743	3.16976
Vitvi14g01881	XP_002276619.2PREDICTED: uncharacterized protein LOC100267969	6.77882	8.65e-05	0	1.91636	0	0	0	2.51916	0.619076	2.61085
Vitvi01g00918	XP_002269605.2 homeobox-leucine zipper protein HAT5	1.41481	8.8e-05	9.00683	26.3541	9.00879	11.4156	6.5961	19.223	36.4633	23.3759
Vitvi18g02241	XP_002275853.1 ethylene-responsive transcription factor ERF022	7.7959	8.85e-05	0	5.95162	0	0	0	0.406178	15.5964	1.85224
Vitvi16g01097	XP_002273527.1 putative septum site-determining protein minD homolog, chloroplastic	1.04529	8.99e-05	5.5116	12.6471	5.77897	5.80522	4.95062	13.735	14.064	10.1424
Vitvi13g02497	XP_010659380.1 disease resistance protein RGA2	4.21601	9.06e-05	0.0467601	0.941188	0	0.116612	0.0236681	0.684009	0.693385	1.44617
Vitvi18g00268	XP_002285858.1PREDICTED: uncharacterized protein LOC100262547	1.4957	9.16e-05	30.7132	95.1795	20.7191	48.3463	23.0741	79.3192	97.678	108.541
Vitvi09g01233	XP_002270687.1 probable E3 ubiquitin-protein ligase RNF144A	1.43967	9.18e-05	12.8662	39.0252	13.914	13.6498	11.0347	56.6562	37.4479	22.9717
Vitvi11g00226	XP_002283047.1 IAA-amino acid hydrolase ILR1-like 4	1.02916	9.23e-05	6.35823	14.4998	5.3761	7.71144	5.98715	16.826	11.5929	15.0804
Vitvi14g01365	XP_010660577.1 receptor-like protein kinase FERONIA	2.69352	9.25e-05	0.362389	2.53116	0.184466	0.697269	0.205433	1.45127	3.70831	2.4339
Vitvi18g00222	XP_002284617.1PREDICTED: uncharacterized protein LOC100250482	1.00915	9.26e-05	9.50728	21.3591	11.636	8.24684	8.63902	19.0372	21.2347	23.8056
Vitvi06g01047	XP_002274567.1 putative methyltransferase DDB_G0268948 isoform X2	1.72955	9.29e-05	2.50858	9.19535	2.98265	2.38852	2.15459	7.78347	12.2736	7.52899
Vitvi08g02089	XP_010653357.1PREDICTED: uncharacterized protein LOC100253378	3.59466	9.41e-05	0.563006	7.47306	0.859862	0.589757	0.239399	1.90263	11.0515	9.46502
Vitvi11g01349	XP_002278533.2 ankyrin repeat-containing protein At2g01680	7.28948	9.42e-05	0	1.43851	0	0	0	0.136415	1.63427	2.54484
Vitvi14g04038	XP_002283131.1 pre-mRNA-splicing factor 38	3.91144	9.44e-05	0.591256	9.78163	0.513135	0.625681	0.634953	9.9091	18.8272	0.60858
Vitvi14g04415	RVW68518.1putative non-specific lipid-transfer protein AKCS9	8.07836	9.61e-05	0	14.7333	0	0	0	38.4821	0.23881	5.47886
Vitvi14g01525	XP_002271244.1PREDICTED: uncharacterized protein LOC100263446	4.36756	9.61e-05	0.404419	9.25113	0.781353	0.214364	0.21754	4.7152	18.3468	4.69136
Vitvi05g00038	XP_010649574.1 bifunctional epoxide hydrolase 2	4.49025	9.64e-05	0.226301	5.38633	0.125966	0.552938	0	2.43252	11.4575	2.26895
Vitvi15g01113	XP_010661797.1 SKP1-like protein 21 isoform X1	1.19537	9.66e-05	5.02389	12.7893	6.19034	4.97239	3.90893	12.1184	13.8177	12.4318
Vitvi12g00571	XP_002275420.1 scarecrow-like protein 32	3.7126	9.79e-05	0.179921	2.65964	0.289235	0	0.250529	1.13776	3.36794	3.47322
Vitvi05g01492	XP_002265252.1 tetrapyrrole-binding protein, chloroplastic	3.38985	9.81e-05	0.737939	8.50553	0.918598	0.458213	0.837005	4.70352	17.9161	2.89698
Vitvi05g04377	XP_019075426.1 F-box/kelch-repeat protein At3g06240-like	6.46773	0.0001	0	1.41616	0	0	0	1.1737	1.22584	1.84896
Vitvi07g01627	XP_002284101.1 subtilisin-like protease SBT1.7	1.19439	0.000100194	297.601	767.833	319.22	254.863	318.721	859.18	455.46	988.857
Vitvi01g00249	XP_003631224.1 myb family transcription factor EFM	2.01655	0.000102111	3.13383	13.8607	1.62126	5.14515	2.6351	8.10904	16.6353	16.8376
Vitvi06g04118	CAN65283.1hypothetical protein VITISV_009600	4.39305	0.000104375	0.477114	11.4858	1.1232	0.308148	0	16.7193	12.4928	5.2452
Vitvi01g00424	XP_002284449.1 10 kDa chaperonin, mitochondrial	1.0841	0.000105232	14.7587	35.209	17.629	12.9789	13.6683	42.2547	26.2541	37.1183
Vitvi09g00095	XP_034696409.1lipase 1	3.4488	0.000106552	0.193415	2.34388	0.0664613	0.291738	0.222046	2.99466	1.6427	2.39426
Vitvi13g01378	NA	6.80467	0.000107161	0	2.12187	0	0	0	4.22885	1.00571	1.13104
Vitvi05g01958	XP_010650091.1PREDICTED: uncharacterized protein LOC104879288	2.08898	0.000109067	5.25348	25.2029	5.12177	4.63455	6.00412	41.9339	23.3642	10.3106
Vitvi19g00631	XP_002265605.2 ABC transporter C family member 3 isoform X1	1.81949	0.000109495	1.08892	4.25082	0.877532	1.57992	0.809304	2.97878	3.023	6.75069
Vitvi08g00834	XP_002266624.1 adenine/guanine permease AZG1	5.35453	0.000109886	0.0220167	1.02774	0.0314915	0.0345587	0	1.62168	0.74723	0.7143
Vitvi18g02471	XP_002277140.1 protein MIZU-KUSSEI 1	7.48311	0.000110166	0.133714	26.6486	0.401141	0	0	5.64842	60.3816	13.9158
Vitvi18g00185	RVW51032.1Monooxygenase 3	1.66763	0.000110253	6.88125	23.8582	5.60238	10.9829	4.05847	18.5564	31.0285	21.9896
Vitvi16g04205	RVW55140.1Auxilin-related protein 2	1.84584	0.000110947	3.60765	14.4606	3.72517	4.58351	2.51429	13.261	9.4864	20.6344
Vitvi11g01290	XP_002271025.1 anthocyanidin 3-O-glucosyltransferase 7	3.98042	0.000110978	0.0798196	1.40812	0.154214	0.0423086	0.0429356	0.86859	2.17265	1.18313
Vitvi14g00901	XP_002276052.1 ADP-ribosylation factor-like protein 8c isoform X1	1.04059	0.000111736	9.48802	21.7641	9.02755	8.44767	10.9888	19.1448	23.178	22.9696
Vitvi04g01923	XP_002285465.1 prostatic spermine-binding protein	1.7443	0.000112324	5.99602	21.9826	5.75924	8.11247	4.11634	18.2594	32.5491	15.1392
Vitvi09g00691	XP_002273367.1 glycerol kinase	1.4507	0.00011278	14.8956	44.9047	11.0816	24.0862	9.51896	55.78	39.6201	39.3139
Vitvi12g01831	XP_019079008.1 protein RETICULATA-RELATED 1, chloroplastic isoform X2; XP_002273537.1 protein RETICULATA-RELATED 1, chloroplastic isoform X1	1.2437	0.000112994	18.2832	45.4917	16.2393	19.9436	18.6667	29.7709	56.6276	50.0766
Vitvi10g00107	XP_002274027.2 protein DETOXIFICATION 40	6.63975	0.00011397	0	0.810331	0	0	0	1.40464	0.395525	0.630831
Vitvi01g00747	XP_002266341.1 polygalacturonase 1 beta-like protein 1	2.16186	0.000114671	2.64803	13.0327	2.88434	2.83012	2.22963	4.20474	17.9151	16.9784
Vitvi14g04635	XP_010660939.1PREDICTED: uncharacterized protein LOC104881673	2.33504	0.000115445	0.784398	4.4168	0.639217	1.00211	0.71187	4.70242	3.43071	5.11727
Vitvi18g03270	XP_002265083.1 vacuolar protein sorting-associated protein 9A isoform X2	1.08611	0.000116737	19.1542	45.2478	16.54	19.8245	21.098	33.1295	46.7382	55.8758
Vitvi15g01673	XP_002272295.1 50S ribosomal protein L21, chloroplastic	1.11141	0.000117636	17.8335	42.6532	20.8859	17.4957	15.1188	34.1706	54.032	39.757
Vitvi15g00705	XP_002274389.3 cysteine-rich repeat secretory protein 15	2.78006	0.000118482	1.12727	8.41924	0.518398	1.56444	1.29897	4.06686	15.3116	5.87923
Vitvi15g00955	XP_002263581.1PREDICTED: uncharacterized protein LOC100250204	1.67407	0.000118796	3.23621	11.5864	3.45599	2.27555	3.97709	10.5669	10.8199	13.3724
Vitvi18g01407	NA	6.45246	0.000119378	0	2.54922	0	0	0	3.40234	2.48222	1.76309
Vitvi17g00936	XP_002279861.1 high-affinity nitrate transporter 3.1	2.96551	0.000120452	0.879397	7.39042	0.415998	1.89128	0.330915	6.31188	11.3397	4.51967
Vitvi12g04506	RVX04576.1putative disease resistance RPP13-like protein 1	6.39697	0.000121354	0	4.05397	0	0	0	4.56261	3.23437	4.36494
Vitvi09g04207	XP_034696064.1glycerol kinase-like	1.07187	0.000123281	9.19859	21.4193	8.28587	11.5177	7.79223	22.3714	22.8465	19.04
Vitvi10g00761	XP_002276260.1 60S ribosomal protein L18a; NP_001365659.160S ribosomal protein L18a-like	4.26552	0.000124589	146.929	247.34	154.719	148	138.069	208.749	280.391	252.882
Vitvi18g02361	XP_002268861.1 probable carboxylesterase 18	2.6703	0.000126205	0.848273	5.96597	1.40738	0.534618	0.602823	3.04879	9.79351	5.05561
Vitvi03g04143	XP_002284806.1 cytochrome P450 CYP82D47	6.86912	0.000126411	0	1.74001	0	0	0	0.446295	3.01608	1.75765
Vitvi11g01324	XP_002275889.1PREDICTED: uncharacterized protein LOC100256162	1.21155	0.000127115	30.3964	78.209	31.4958	26.9391	32.7544	57.3926	93.1876	84.0468
Vitvi04g00366	XP_002281853.1 photosynthetic NDH subunit of subcomplex B 3, chloroplastic	1.53134	0.000129095	7.82785	24.975	9.97086	7.52748	5.98522	15.8179	33.349	25.7582
Vitvi12g00262	XP_002275180.1 protein E6	1.79331	0.000129489	2.72784	10.6648	2.7204	3.05321	2.40991	16.9142	6.41829	8.6618
Vitvi16g00934	XP_002280422.2PREDICTED: uncharacterized protein LOC100247067	3.86172	0.00013184	0.219292	3.58447	0.360866	0.29701	0	5.08131	3.74615	1.92595
Vitvi17g00989	XP_002275611.1 probable UDP-N-acetylglucosamine--peptide N-acetylglucosaminyltransferase SEC	1.1627	0.000131841	3.46765	8.69997	4.06534	3.54354	2.79406	9.38327	6.17819	10.5384
Vitvi11g00488	XP_002285317.1 thylakoid lumenal 16.5 kDa protein, chloroplastic	2.22418	0.000132465	1.15651	5.93156	1.29207	1.26866	0.908797	3.1736	8.26967	6.3514
Vitvi14g01222	XP_002279965.2 probable carboxylesterase 17	5.64189	0.000134524	0.0457879	2.51513	0.0654924	0.0718712	0	0.737753	4.27352	2.53412
Vitvi01g00563	XP_010659817.1 probable potassium transporter 17 isoform X2; XP_002281786.1 probable potassium transporter 17 isoform X1	4.78617	0.000135165	0.099674	0.942823	0.0519505	0.0520813	0.19499	0.726631	0.558024	1.54381
Vitvi11g00022	XP_010656082.1 probable E3 ubiquitin-protein ligase RNF144A-B	2.57149	0.000136079	0.814958	5.34234	1.08916	0.59762	0.758096	3.3959	8.81643	3.81469
Vitvi18g00610	XP_034674648.1probable pectin methylesterase CGR3	1.69487	0.000136525	2.46361	8.91618	1.44094	2.49357	3.45632	8.0267	7.99974	10.7221
Vitvi18g02157	CAN76205.1hypothetical protein VITISV_038158	6.81286	0.000136525	0	3.23622	0	0	0	3.9474	0.765839	4.99543
Vitvi18g02008	XP_002271390.1 transcription factor bHLH80 isoform X2; XP_010665392.1 transcription factor bHLH80 isoform X1	1.91196	0.000137355	0.801316	3.32992	0.734292	0.761043	0.908613	2.29766	4.15417	3.53792
Vitvi17g04257	KAE8652393.1hypothetical protein Csa_013504	2.10792	0.000138549	3.12326	15.219	3.56903	2.99508	2.80566	18.2439	8.92525	18.4878
Vitvi13g04422	RVW94008.1hypothetical protein CK203_033992	1.51921	0.000141095	2.83733	9.12015	3.38741	2.54344	2.58114	8.75057	7.66751	10.9424
Vitvi03g01352	NA	4.1569	0.000142075	0.130578	2.60557	0.0905803	0.0994026	0.201751	3.64414	2.23884	1.93371
Vitvi07g00639	XP_010652391.1PREDICTED: uncharacterized protein LOC100242917	1.12812	0.00014488	43.4653	106.771	39.4296	47.5798	43.3864	145.864	72.3745	102.074
Vitvi01g01575	XP_010655485.1 AAA-ATPase At3g50940	6.54512	0.000147156	0	0.905322	0	0	0	0.650698	1.46582	0.599451
Vitvi13g04553	RVW70283.1Protein trichome birefringence-like 38	5.55381	0.000148555	0.0467174	2.3581	0	0	0.140152	1.0126	3.79487	2.26683
Vitvi00g04514	XP_003633958.1 probable polygalacturonase	6.57894	0.000149442	0	0.951843	0	0	0	0.815411	1.54843	0.491689
Vitvi08g01024	XP_002276374.2 synaptotagmin-3 isoform X1	3.28769	0.000149557	0.131623	1.46354	0.279344	0.0766378	0.0388868	1.51717	1.2428	1.63063
Vitvi04g01654	XP_002275260.2PREDICTED: uncharacterized protein LOC100243761	1.81443	0.000151231	4.67176	18.1232	6.19409	5.9817	1.8395	17.942	19.6781	16.7494
Vitvi13g00779	XP_010658730.1 pleiotropic drug resistance protein 2	2.44864	0.000154719	0.125809	0.767647	0.1868	0.0946126	0.0960147	0.809326	0.937622	0.555994
Vitvi04g00261	XP_034683885.1DNA topoisomerase 1 isoform X1	1.1748	0.000154966	1.72744	4.34346	1.5328	2.23019	1.41932	4.51758	3.38844	5.12437
Vitvi09g00355	XP_002284463.1 dynein light chain LC6, flagellar outer arm	1.15219	0.000155694	103.444	259.813	107.281	82.0192	121.033	308.119	167.02	304.301
Vitvi14g03032	XP_010660963.1 senescence-associated carboxylesterase 101 isoform X1	4.97958	0.000156756	0.0430224	1.47532	0	0.129067	0	1.38795	0.736435	2.30156
Vitvi08g01692	XP_010653930.1 peptide chain release factor PrfB3, chloroplastic isoform X1	1.29089	0.000157315	4.78229	12.9266	4.3731	5.00109	4.97267	9.33378	16.7935	12.6524
Vitvi17g00662	NA	3.68805	0.000158231	0.132761	1.86583	0.167641	0.183969	0.0466738	0.741882	3.06621	1.78941
Vitvi00g04813	---NA---	6.05162	0.000158362	0.11582	8.90939	0	0	0.347461	7.53122	4.62695	14.57
Vitvi09g01654	RVW81695.1MAPK kinase substrate protein	1.09017	0.000158671	12.9391	30.459	11.0452	14.5803	13.1919	26.404	38.0618	26.9112
Vitvi09g01790	RVW80486.1putative disease resistance protein	6.34373	0.00015892	0.0167472	1.09162	0	0.0502415	0	0.990408	1.21695	1.06752
Vitvi11g00120	CBI20525.3unnamed protein product, partial	6.42931	0.000162072	0	3.98643	0	0	0	3.37849	2.69833	5.88247
Vitvi11g00316	XP_002280803.3 proteinaceous RNase P 1, chloroplastic/mitochondrial	1.32722	0.000163176	1.0755	2.97631	1.13883	1.34164	0.746038	2.50642	3.3612	3.06131
Vitvi04g01290	XP_002266868.1 protein N-lysine methyltransferase METTL21A	2.30758	0.000163748	1.1778	6.4521	1.21897	0.859948	1.45449	5.18429	9.64126	4.53074
Vitvi11g04269	XP_034699331.1uncharacterized protein LOC117924718	6.52518	0.000166448	0	3.238	0	0	0	1.57173	4.66718	3.47508
Vitvi02g01585	XP_003631521.1 40S ribosomal protein S28	1.33782	0.000167295	76.9881	214.971	86.5947	73.7567	70.6129	137.603	312.005	195.305
Vitvi18g04669	XP_010645910.1 TMV resistance protein N	1.17017	0.000169029	2.6425	6.64703	2.34533	3.35796	2.2242	8.37403	4.7462	6.82084
Vitvi18g03101	CAN62864.1hypothetical protein VITISV_030335	3.30636	0.000169431	209.508	2262.84	307.49	191.913	129.121	684.127	4355.66	1748.72
Vitvi02g00160	XP_002266905.1PREDICTED: uncharacterized protein LOC100247840	5.15444	0.000169455	0.108407	4.04096	0	0.325222	0	1.33535	8.73138	2.05617
Vitvi16g04434	---NA---	1.03611	0.000172361	15.4064	35.0574	16.0177	17.1491	13.0524	33.9495	37.0799	34.1427
Vitvi10g02283	CBI29434.3unnamed protein product, partial	5.41689	0.000172551	0.0261553	1.18928	0	0.0389445	0.0395216	0.513979	1.96481	1.08905
Vitvi19g02300	XP_019072791.1 putative disease resistance protein RGA3	6.67403	0.000174387	0	0.447424	0	0	0	0.192914	0.2963	0.853059
Vitvi05g00427	XP_002277678.1 transcription factor MUTE isoform X2	7.14039	0.000175187	0	2.93124	0	0	0	0.312535	5.76035	2.72085
Vitvi10g00084	XP_002268030.2PREDICTED: uncharacterized protein LOC100255468	1.06533	0.000175201	5.23511	12.304	5.21045	4.74696	5.74792	15.0295	11.3234	10.5593
Vitvi02g00152	CBI34499.3unnamed protein product, partial	1.70812	0.000178521	2.00645	7.22804	1.7869	2.1477	2.08476	5.61419	8.91739	7.15255
Vitvi06g01635	CBI16367.3unnamed protein product, partial	2.21821	0.000181151	2.43484	12.585	1.6437	2.30485	3.35596	5.87803	13.7228	18.1541
Vitvi06g04217	---NA---	1.89524	0.000182422	6.3567	26.0936	7.48797	6.24513	5.33699	22.1719	36.1272	19.9817
Vitvi13g04090	RVX13778.1putative dual-specificity RNA methyltransferase RlmN	3.17142	0.000183032	1.35974	13.5229	0.949179	2.77767	0.352354	15.7838	10.0098	14.7752
Vitvi03g00457	XP_002284980.1 peptidyl-prolyl cis-trans isomerase CYP40 isoform X1; XP_019074582.1 peptidyl-prolyl cis-trans isomerase CYP40 isoform X2	1.8246	0.000183929	0.907319	3.35992	0.876986	1.18228	0.662693	2.7168	2.78264	4.58033
Vitvi04g02178	XP_010646838.1 F-box protein SKIP23-like	1.5065	0.000183929	2.13507	6.80259	2.45874	2.45292	1.49356	8.54288	5.30372	6.56116
Vitvi13g04373	---NA---	5.84243	0.000185507	0.0933782	6.20454	0	0.280135	0	5.34032	7.82374	5.44956
Vitvi16g00479	ADP37128.1hexose transporter	6.83458	0.000187072	0	1.02759	0	0	0	0.339117	2.1251	0.618571
Vitvi11g01516	XP_002273324.2 serine carboxypeptidase II-2	7.30662	0.000188048	0	1.39446	0	0	0	0.200215	3.48516	0.498006
Vitvi08g00940	XP_002283338.1 cytochrome P450 98A2	2.663	0.000189712	1.01631	7.0384	0.429495	2.22809	0.391346	8.41961	4.5165	8.17907
Vitvi09g01361	RVX03703.1B-box zinc finger protein 32	1.63474	0.000190092	3.31279	11.3579	2.17744	5.37641	2.38451	14.7753	10.7279	8.57051
Vitvi16g00900	XP_019081511.1 carboxylesterase 1-like	5.94637	0.00019024	0.0280776	2.0075	0	0	0.0842329	3.04292	1.86947	1.1101
Vitvi14g00123	XP_002278369.2 GATA transcription factor 16	2.05066	0.000192661	2.11427	9.66596	2.36265	1.97544	2.00471	5.43153	12.458	11.1084
Vitvi13g02262	XP_003634889.1 SAC3 family protein C isoform X1	1.44417	0.000193081	1.38353	4.18296	1.58922	1.4612	1.10018	3.73249	4.28899	4.52741
Vitvi02g01526	CBI33808.3unnamed protein product, partial	2.00333	0.000193459	0.81447	3.63251	0.641826	0.866878	0.934707	2.70131	3.12395	5.07228
Vitvi13g04365	XP_034680441.1putative disease resistance protein At3g14460	6.29759	0.000201212	0	2.63631	0	0	0	3.17533	2.10088	2.63273
Vitvi05g02048	XP_003632038.1 protein RALF-like 24	2.17455	0.000201407	1.18318	5.85404	0.773506	1.59158	1.18446	4.97904	7.55181	5.03126
Vitvi13g00332	XP_002278015.1 L-type lectin-domain containing receptor kinase S.4	1.43538	0.000202588	17.3152	51.7704	13.9078	27.5158	10.5219	61.0295	35.3063	58.9754
Vitvi08g02233	XP_002273576.2 fructokinase-like 1, chloroplastic	1.28001	0.000206115	3.3404	9.00955	4.31169	3.54873	2.16079	8.95074	9.50611	8.57181
Vitvi18g04506	XP_010665268.1 TMV resistance protein N isoform X2	2.53203	0.000206503	4.48111	28.9049	3.65691	7.02291	2.76352	35.099	7.87657	43.739
Vitvi18g01431	XP_002274963.1 ATP synthase delta chain, chloroplastic	1.29254	0.000206533	9.47331	25.6624	8.56674	10.3127	9.54044	24.0628	35.6752	17.2492
Vitvi13g01048	XP_002263752.1PREDICTED: uncharacterized protein At3g28850	3.9796	0.000208008	0.0738334	1.32391	0.0829436	0	0.138557	1.86867	1.10705	0.996012
Vitvi06g04070	XP_034677142.1histidinol-phosphate aminotransferase, chloroplastic-like isoform X2	1.39718	0.000208194	3.49259	10.2352	3.08328	4.15698	3.23751	9.21468	8.79664	12.6943
Vitvi02g00116	XP_002272604.1 subtilisin-like protease SBT2.5	5.24711	0.000208866	0.216415	9.20283	0.649246	0	0	3.13438	21.1823	3.29179
Vitvi04g01984	XP_002262994.1PREDICTED: uncharacterized protein At5g64816	1.14017	0.00020942	36.3876	89.2629	29.8929	34.3573	44.9127	77.1387	110.172	80.4775
Vitvi07g00060	XP_002274974.1 protein ELC	2.62331	0.000210173	0.502323	3.4751	0.399951	0.438905	0.668114	5.04167	3.42696	1.95667
Vitvi13g01066	XP_034703488.1glycosyltransferase BC10-like	1.01763	0.000213659	12.2397	27.8927	10.9857	11.2097	14.5238	31.7388	21.5954	30.344
Vitvi04g04159	RVW28304.1BTB/POZ domain-containing protein	6.37661	0.000214297	0	2.3551	0	0	0	1.46271	2.3108	3.29179
Vitvi14g02647	XP_003633659.1 cysteine synthase	3.071	0.000217744	0.289339	2.70503	0.485331	0.228258	0.154427	2.00833	3.70156	2.40521
Vitvi07g02166	XP_002269809.1 transcription termination factor MTERF8, chloroplastic-like	1.28672	0.000218607	1.00578	2.73653	0.963066	0.956213	1.09807	2.95201	2.9018	2.35579
Vitvi00g04610	RVW34404.1E3 ubiquitin-protein ligase CHIP	1.23418	0.000221084	4.60894	11.9674	3.81175	5.93987	4.07519	11.0413	13.2653	11.5957
Vitvi08g01803	XP_002281697.1 eukaryotic translation initiation factor NCBP	1.02413	0.000221504	336.054	756.392	302.277	372.82	333.067	519.745	964.584	784.848
Vitvi18g04335	CAN62931.1hypothetical protein VITISV_023446	6.31693	0.000225768	0	3.60323	0	0	0	2.67777	4.52412	3.60781
Vitvi04g01095	XP_002270048.1 putative F-box protein PP2-B12	1.62991	0.000229101	4.40006	15.201	5.9048	4.50776	2.78763	20.7604	15.1658	9.67686
Vitvi15g04664	NP_001267914.1germin-like protein 2 precursor	1.22167	0.000229439	11.1016	28.4634	10.6226	14.1553	8.52683	23.4216	37.3035	24.6652
Vitvi01g00066	XP_010649498.1 beta-glucosidase 40	3.70373	0.000230902	0.106764	1.53205	0.0848228	0.0465422	0.188928	1.16025	2.47392	0.961989
Vitvi14g00160	XP_002279298.1PREDICTED: uncharacterized protein LOC100240883	2.13376	0.000232426	0.926594	4.57441	1.28094	0.468567	1.03027	4.23721	4.64356	4.84245
Vitvi19g00064	XP_019072890.1 probable disease resistance protein At4g27220	1.33799	0.000232426	2.15187	6.0373	1.81623	3.01592	1.62345	5.88397	4.60726	7.62069
Vitvi11g00276	XP_002283822.1 lachrymatory-factor synthase-like	4.00523	0.000233351	0.159255	2.78648	0.0624576	0.137082	0.278226	2.1107	5.24873	1.00001
Vitvi04g01694	XP_002280615.1 ABC transporter I family member 10, chloroplastic	1.19635	0.000234589	7.18557	18.3753	8.98556	5.4234	7.14776	16.5257	21.1306	17.4697
Vitvi11g00742	XP_002274695.1 spermidine hydroxycinnamoyl transferase-like	4.3383	0.000234589	0.0690649	1.58059	0.151102	0	0.0560923	0.972643	2.29065	1.47847
Vitvi09g04094	XP_034696884.1probable disease resistance protein At5g63020	3.29048	0.000236324	0.0814851	0.892089	0.0448829	0.0246272	0.174945	0.830617	0.887486	0.958164
Vitvi05g01465	XP_002264261.1 INO80 complex subunit D	1.06728	0.000238751	12.2253	28.3304	13.6388	13.0303	10.0069	22.0772	33.1554	29.7585
Vitvi14g02561	NA	1.63654	0.000238751	2.0448	7.08541	2.0147	2.10038	2.01932	6.48428	6.57317	8.19877
Vitvi12g01799	XP_002276595.1 mRNA turnover protein 4 homolog	1.14503	0.000239775	52.8877	129.62	56.0621	49.3037	53.2974	91.1606	177.288	120.412
Vitvi18g03100	RVW95688.1hypothetical protein CK203_031556	3.41015	0.000240014	100.334	1160.75	128.02	107.885	65.0984	268.986	2267.02	946.231
Vitvi17g00454	XP_002272968.2 cytosolic sulfotransferase 13-like	5.07161	0.000241948	0.0727243	2.69459	0	0	0.218173	3.46787	3.7446	0.871296
Vitvi18g04611	RVW26164.1Elongation factor 1-gamma	1.67323	0.000247671	18.1871	64.9539	7.602	18.979	27.9803	55.3564	71.8515	67.6538
Vitvi04g00110	XP_002279252.1 probable beta-1,3-galactosyltransferase 12 isoform X1	1.06607	0.000247751	12.6881	29.7911	12.7486	14.2729	11.0426	38.6827	19.6489	31.0417
Vitvi17g00329	XP_019082229.1 ethylene-responsive transcription factor ERF118	1.14202	0.000248286	12.9686	31.6662	12.8459	13.8079	12.2518	21.2023	37.3195	36.4769
Vitvi02g00851	XP_003631469.1 disease resistance protein RPM1	4.34059	0.000248821	0.0642744	1.47909	0.192823	0	0	1.08605	2.09702	1.25422
Vitvi15g04224	XP_003635030.1 heavy metal-associated isoprenylated plant protein 9	2.98605	0.000248868	1.42978	12.9052	1.29103	1.41677	1.58154	27.6318	5.74379	5.33994
Vitvi04g00454	XP_002285009.1 acyl-protein thioesterase 2 isoform X1	1.62802	0.000249023	0.636991	2.21194	0.743081	0.658637	0.509255	2.52957	1.78014	2.32612
Vitvi11g00220	XP_010656233.2PREDICTED: uncharacterized protein LOC100257820	1.18731	0.000250214	8.58709	21.6215	10.6704	8.62814	6.46277	18.1503	27.6691	19.0451
Vitvi19g01014	NA	5.72528	0.00025127	0.0142087	0.961587	0.042626	0	0	0.891743	0.969288	1.02373
Vitvi13g04460	---NA---	5.87795	0.000253401	0.0891425	6.73252	0.267427	0	0	4.73391	4.75914	10.7045
Vitvi13g00387	XP_010658503.1PREDICTED: uncharacterized protein LOC104881129	4.71241	0.000255158	0.14177	3.943	0.078913	0.346396	0	1.2699	8.34801	2.21109
Vitvi13g04370	RVW63133.1putative disease resistance RPP13-like protein 1	1.03936	0.000260296	13.9772	32.1663	15.5519	11.9467	14.433	32.2568	30.5805	33.6615
Vitvi17g00452	XP_034673225.1uncharacterized ATP-dependent helicase YprA	1.13189	0.000262756	4.54457	11.0007	3.90346	6.56716	3.16309	10.3879	9.74568	12.8685
Vitvi13g00244	XP_002282508.1 metal tolerance protein 11 isoform X1; XP_010658638.1 metal tolerance protein 11 isoform X2	3.32681	0.000264546	0.092632	1.02954	0.131882	0.0578908	0.0881231	0.466906	1.46034	1.16136
Vitvi09g00551	XP_003632755.1 F-box/kelch-repeat protein At5g15710-like	1.7241	0.000278977	3.01969	11.0246	3.46505	2.48329	3.11074	5.9175	16.9192	10.2372
Vitvi05g02239	XP_002274005.1PREDICTED: uncharacterized protein LOC100264616	1.38556	0.000279849	21.8791	62.9815	22.1965	22.891	20.5498	44.1115	94.5219	50.3111
Vitvi17g00881	XP_002281557.1 short-chain dehydrogenase TIC 32, chloroplastic isoform X2	1.60095	0.000285078	2.04821	7.02569	2.54964	1.27181	2.32318	8.39249	5.95814	6.72643
Vitvi14g02430	XP_010660298.1 protein ODORANT1	5.76222	0.00029079	0.0244308	1.5118	0	0	0.0732925	1.3768	2.01706	1.14153
Vitvi16g02062	XP_010662936.1 E3 ubiquitin-protein ligase RHA2B	3.49103	0.000293681	0.0704763	0.867966	0.0241721	0.0795791	0.107678	0.933569	1.21881	0.451524
Vitvi14g01942	RVW82695.1ATP-dependent zinc metalloprotease FTSH 6, chloroplastic	3.91981	0.00029597	0.170109	2.76663	0	0.473374	0.036953	2.29608	2.32919	3.67463
Vitvi06g04427	---NA---	2.43301	0.000298693	1.29159	7.7386	0.743838	1.1428	1.98812	5.74568	7.94241	9.5277
Vitvi05g00258	XP_034686171.1tRNA pseudouridine synthase A 1 isoform X2	1.82382	0.000298747	2.34041	9.09484	2.46636	3.21864	1.33623	5.68529	10.215	11.3842
Vitvi12g04094	XP_019079181.1 protein ACCELERATED CELL DEATH 6-like isoform X1	5.38895	0.00030169	0.0199207	0.887165	0	0.059762	0	0.744907	1.48062	0.435965
Vitvi04g01821	XP_010648411.1 pentatricopeptide repeat-containing protein At5g10690 isoform X1	1.3185	0.000303042	8.19155	22.7201	7.48797	7.43094	9.65574	13.6643	27.4872	27.0088
Vitvi07g01625	XP_034690914.1protein CONSERVED IN THE GREEN LINEAGE AND DIATOMS 27, chloroplastic isoform X1	3.4808	0.00030695	0.198336	2.59835	0.434785	0.0795221	0.0807005	2.21564	3.08065	2.49875
Vitvi18g02684	XP_003634357.2 calmodulin-like	1.47958	0.000307068	15.4664	47.3457	11.1229	21.8482	13.4281	43.9214	66.8128	31.3028
Vitvi07g01488	XP_003632476.1 homeobox-leucine zipper protein ATHB-6	1.07888	0.000309742	97.8458	229.062	92.2117	100.121	101.205	148.076	298.039	241.07
Vitvi09g01708	XP_010654844.1PREDICTED: uncharacterized protein LOC100853579 isoform X1	2.25455	0.000311457	0.960202	4.99806	1.02291	1.2546	0.603092	3.38905	7.91208	3.69305
Vitvi04g00278	RVW17225.1 Ribosomal RNA small subunit methyltransferase H	1.0417	0.000311576	2.90197	6.65651	3.24932	2.82485	2.63174	6.38339	6.71704	6.8691
Vitvi18g00124	XP_002285921.1 4-coumarate--CoA ligase-like 5; XP_002285920.1 4-coumarate--CoA ligase-like 5	1.49454	0.000312587	8.0379	24.7118	6.5005	12.1575	5.45575	19.0408	35.7369	19.3579
Vitvi08g00689	XP_002270607.2 dnaJ protein ERDJ3A isoform X1	1.35986	0.000314463	3.40282	9.8449	3.9089	3.38654	2.91303	13.9996	5.92766	9.60743
Vitvi07g01633	XP_002284043.1 probable esterase KAI2	1.19027	0.000314921	18.525	46.8025	18.6427	18.2983	18.6339	40.1562	66.5708	33.6805
Vitvi07g01977	XP_002271114.1 ammonium transporter 3 member 1	7.44825	0.000319159	0.90512	4.39533	1.12008	1.07553	0.519747	2.19	9.98641	1.00958
Vitvi19g01058	XP_010644729.1 cytochrome P450 CYP72A219	1.54905	0.000327285	4.61281	14.769	4.27219	6.02124	3.545	10.3799	22.5268	11.4004
Vitvi05g00623	XP_034686053.1serine/threonine receptor-like kinase NFP	1.08424	0.00032824	26.7785	63.3108	24.6349	34.5788	21.1219	76.3272	40.424	73.1813
Vitvi18g00376	XP_002285805.1 probable beta-D-xylosidase 7	1.28295	0.000337913	5.31565	14.3708	5.66929	4.38165	5.89602	11.5372	20.4791	11.0962
Vitvi11g00557	XP_002264040.1PREDICTED: uncharacterized protein LOC100267845 isoform X2	1.16103	0.000337989	7.41204	18.5564	8.42396	5.82057	7.99159	15.8156	17.5824	22.2713
Vitvi02g01779	XP_019071757.1 COP9 signalosome complex subunit 7 isoform X5	1.17799	0.000342849	3.43397	8.64413	3.1345	3.51797	3.64944	8.02481	8.59262	9.31494
Vitvi04g01367	XP_002275719.1 uncharacterized WD repeat-containing protein C17D11.16	2.63093	0.000344371	0.185035	1.2626	0.0610248	0.290197	0.203883	0.916568	1.02567	1.84558
Vitvi07g00924	XP_002268160.2 probable LRR receptor-like serine/threonine-protein kinase At5g48740	4.58911	0.000348602	0.0230431	0.612343	0	0	0.0691294	0.732543	0.552335	0.552151
Vitvi01g00810	XP_002266096.1 WAT1-related protein At5g40240	7.18959	0.000350324	0	1.5812	0	0	0	0.0816024	3.30884	1.35316
Vitvi07g00509	XP_010652318.1PREDICTED: uncharacterized protein C24B11.05 isoform X1	2.84277	0.000351166	0.548281	4.38742	0.779997	0.25679	0.608056	4.26769	6.70907	2.1855
Vitvi14g01023	XP_003633721.1 protein PIN-LIKES 2	6.20564	0.000351166	0.327366	1.37317	0.326306	0.463407	0.192385	1.27918	1.19789	1.64244
Vitvi04g04439	XP_002273458.3 protein STRICTOSIDINE SYNTHASE-LIKE 5	2.1944	0.000354096	0.969749	4.94987	1.27878	0.491166	1.1393	4.01284	6.82716	4.00961
Vitvi19g00204	XP_010648227.1 60S ribosomal protein L11-1	6.27554	0.000361263	0	3.52923	0	0	0	2.0271	4.35884	4.20176
Vitvi14g01446	XP_010660661.1PREDICTED: uncharacterized protein LOC104881640	4.91274	0.000364005	0.039204	1.39537	0.117612	0	0	2.52355	0.930234	0.732314
Vitvi06g01968	XP_010651870.1PREDICTED: uncharacterized protein LOC104879730	1.18732	0.00036613	132.443	331.616	144.739	162.828	89.7633	283.756	452.578	258.513
Vitvi04g00307	RVW17276.1Aquaporin TIP4-1	6.39513	0.000369805	0	1.38735	0	0	0	1.10663	2.3418	0.713633
Vitvi04g01616	XP_019074720.1 RING-H2 finger protein ATL78	3.45271	0.000374565	0.357112	4.43577	0.299519	0.438255	0.333562	8.83664	2.07287	2.39781
Vitvi06g04202	XP_019075979.1 josephin-like protein	3.02085	0.000374751	0.54053	4.88895	0.299519	0.821728	0.500343	6.26598	3.40543	4.99543
Vitvi18g01322	XP_002266212.1 scarecrow-like protein 21	6.14999	0.000375682	0.0180203	1.45562	0	0.054061	0	0.475656	2.97099	0.92021
Vitvi08g02210	XP_002273035.1 aldo-keto reductase family 4 member C9-like	1.02371	0.000380494	40.2717	90.1535	39.3829	50.2398	31.1923	70.5838	114.701	85.1752
Vitvi18g02761	XP_002281566.1 jasmonate O-methyltransferase	6.43308	0.000380753	0	1.34488	0	0	0	0.536259	2.48021	1.01816
Vitvi13g00431	XP_002276823.1 7-deoxyloganetic acid glucosyltransferase	1.24865	0.000394568	6.83245	18.0717	4.9286	9.12706	6.4417	17.1294	12.791	24.2947
Vitvi15g04048	CAN77074.1hypothetical protein VITISV_018471	4.71	0.000394756	0.0552255	1.61578	0	0	0.165677	2.39403	0.931517	1.52179
Vitvi13g02309	XP_010659075.1 putative disease resistance RPP13-like protein 1 isoform X2	1.34977	0.000395809	0.941431	2.68977	0.833231	0.896098	1.09496	2.41357	2.07595	3.57981
Vitvi10g00413	XP_003635421.2 tetraspanin-19	7.13798	0.000407937	0	2.12923	0	0	0	0.113918	4.47919	1.79458
Vitvi18g04637	XP_002277714.2 abscisic-aldehyde oxidase	1.37254	0.000410704	1.69924	4.91641	1.03263	1.74625	2.31885	4.30421	4.75317	5.69185
Vitvi18g01555	XP_019071833.1 receptor like protein 30	6.24093	0.00041273	0	0.434607	0	0	0	0.667896	0.359042	0.276883
Vitvi19g04387	RVW78213.1Cytochrome P450 CYP72A219	3.47355	0.000415129	0.106293	1.33492	0.174139	0.0477749	0.0969657	0.910753	1.11908	1.97494
Vitvi18g02991	NA	1.59354	0.000417491	7.32564	24.5775	10.0022	5.21827	6.75646	19.2623	31.9361	22.5341
Vitvi18g01980	XP_002265311.1 protein NRT1/ PTR FAMILY 5.10	1.44718	0.000421006	1.13614	3.47917	1.25017	1.15756	1.00069	3.77216	2.70375	3.96159
Vitvi05g01858	XP_002276229.1 CASP-like protein 1D1	1.10367	0.000421292	254.718	604.456	185.57	389.511	189.072	707.53	562.334	543.505
Vitvi16g00095	XP_002272449.1 cinnamoyl-CoA reductase-like SNL6 isoform X1	4.44986	0.000421292	0.912644	21.2204	0.296444	2.33144	0.110046	17.2534	32.6301	13.7777
Vitvi01g01923	CBI27089.3unnamed protein product, partial	3.85574	0.000427108	66.548	1034.54	76.9693	97.2697	25.405	325.909	2277.92	499.775
Vitvi04g01826	RVW52304.1Ankyrin repeat-containing protein ITN1	1.74475	0.0004281	0.709797	2.63483	0.664425	1.00691	0.458061	3.15675	2.72143	2.02631
Vitvi17g00822	XP_002279128.2 transcription factor WER	2.34873	0.000430886	1.44206	8.37338	1.28191	1.00483	2.03944	11.0513	3.44003	10.6289
Vitvi12g02027	XP_002263202.1 probable sodium/metabolite cotransporter BASS2, chloroplastic isoform X2	1.82111	0.000433114	2.58796	10.1167	1.83656	2.57529	3.35203	5.08999	13.4164	11.8438
Vitvi18g00992	XP_010664713.1PREDICTED: uncharacterized protein LOC104882563	1.35765	0.000435767	1.89318	5.40779	1.89952	2.49237	1.28765	6.18003	4.36838	5.67495
Vitvi07g01637	XP_010652748.1PREDICTED: uncharacterized protein LOC100247452 isoform X2	5.87367	0.000436594	0.00977859	0.657895	0	0.0293358	0	0.516222	1.13646	0.321007
Vitvi14g00176	XP_003633626.1 heparan-alpha-glucosaminide N-acetyltransferase	1.01691	0.00044277	17.7617	39.9389	18.6422	15.9061	18.7369	29.3249	49.948	40.5438
Vitvi08g00835	RVX00677.1CBL-interacting serine/threonine-protein kinase 14	1.15639	0.000446544	38.0639	93.374	33.6959	47.3208	33.1749	60.4332	125.145	94.5439
Vitvi19g00241	XP_002282230.1 pentatricopeptide repeat-containing protein At4g21705, mitochondrial	1.0004	0.000448725	4.57371	10.2574	4.56551	4.61114	4.54448	13.0036	9.46693	8.30176
Vitvi16g04289	CAN84117.1hypothetical protein VITISV_041505	6.17401	0.000450717	0	2.79605	0	0	0	2.00833	3.52529	2.85453
Vitvi07g00222	NA	1.80136	0.000458926	1.54939	6.10857	1.5546	1.53541	1.55816	8.75603	4.07299	5.4967
Vitvi11g00199	XP_002282534.1 inactive protein kinase SELMODRAFT_444075	3.38453	0.000466561	0.0870678	0.98545	0.0183929	0.201844	0.040967	0.591974	0.818303	1.54607
Vitvi03g01479	CBI37696.3unnamed protein product, partial	3.75584	0.000468602	3.51064	50.2097	1.95338	8.3066	0.271926	9.03747	90.7686	50.8231
Vitvi05g04444	---NA---	4.064	0.000468727	0.401298	7.5079	0.277332	0	0.926561	8.9259	7.6773	5.92051
Vitvi19g00519	XP_010644472.1PREDICTED: uncharacterized protein LOC104877594	2.04292	0.000468762	1.82338	8.35745	1.70181	1.49405	2.27429	8.21588	9.5904	7.26608
Vitvi01g01493	XP_002268279.1 protein indeterminate-domain 5, chloroplastic isoform X1	1.0249	0.000474183	11.6785	26.6283	10.3022	10.775	13.9582	22.2645	22.8344	34.786
Vitvi19g04350	CBI39910.3unnamed protein product, partial	1.98624	0.000484578	1.45645	6.30008	0.929164	1.97934	1.46086	3.95802	9.61864	5.3236
Vitvi04g01646	XP_010649402.1 protein MKS1	1.08471	0.000489229	13.6672	31.9851	14.086	17.1755	9.74029	31.5571	37.8651	26.5331
Vitvi19g01897	KAF8413936.1hypothetical protein HHK36_001932	2.64726	0.000495344	1.37669	9.76181	1.36145	0.747025	2.02159	13.8757	8.74913	6.66057
Vitvi07g00141	XP_019076501.1 antifungal protein ginkbilobin-2-like	3.75631	0.000499117	0.124129	1.87532	0.258206	0.0566709	0.0575107	1.49586	3.16547	0.964634
Vitvi10g02308	RVW80423.1Histone H2A	6.41634	0.000506105	0	3.29068	0	0	0	1.73519	6.21861	1.91824
Vitvi19g00665	XP_003634757.1 procyclic form-specific polypeptide B1-alpha	1.01141	0.000508745	12.7141	28.4561	11.0175	12.8849	14.2401	22.1299	32.1214	31.1171
Vitvi19g04122	RVW87511.1DExH-box ATP-dependent RNA helicase DExH9	4.14838	0.000511276	0.119391	2.46271	0.261208	0	0.0969657	3.22266	1.37732	2.78815
Vitvi13g00405	XP_002281285.1 18.2 kDa class I heat shock protein	6.39552	0.00052069	0.323421	29.1988	0	0.970262	0	30.9856	17.2883	39.3226
Vitvi05g00421	XP_002277591.1 adenylate isopentenyltransferase 5, chloroplastic	6.26462	0.000525109	0	1.12415	0	0	0	0.655285	1.81164	0.905516
Vitvi05g00452	XP_002277845.1 putative methyltransferase C9orf114	5.61986	0.000528051	0.0107048	0.612076	0	0	0.0321145	0.696082	0.370631	0.769514
Vitvi04g00185	XP_034683264.1 pentatricopeptide repeat-containing protein At4g33170	6.3282	0.00054024	0	0.437252	0	0	0	0.161744	0.546538	0.603475
Vitvi12g04505	XP_034680625.1putative disease resistance RPP13-like protein 1 isoform X1	6.07336	0.000541919	0	0.252267	0	0	0	0.247226	0.23627	0.273306
Vitvi06g01163	XP_034687001.1Holliday junction resolvase MOC1, chloroplastic-like isoform X1	1.03869	0.000547548	4.03913	9.1954	4.2653	4.36868	3.4834	8.05364	9.89581	9.63675
Vitvi17g01376	XP_034672573.1putative disease resistance protein RGA1	2.29448	0.000551766	0.240849	1.30228	0.102225	0.392635	0.227687	1.39829	1.2128	1.29574
Vitvi14g01776	XP_002278557.1 protein NUCLEAR FUSION DEFECTIVE 6, chloroplastic/mitochondrial	1.39674	0.000554084	3.84384	11.2521	5.07626	2.88138	3.57388	8.9201	14.2486	10.5877
Vitvi11g01286	XP_002270870.2 protein DETOXIFICATION 16 isoform X1	2.97364	0.000554968	0.224973	1.91546	0.167641	0.41393	0.0933476	1.6861	2.94191	1.11838
Vitvi16g01424	XP_002281931.1 ethylene-responsive transcription factor 5	3.322	0.000556112	0.174564	1.91124	0.108	0.355555	0.0601374	1.30348	1.54825	2.88198
Vitvi17g00271	XP_002277313.2PREDICTED: uncharacterized protein LOC100266291	2.15611	0.000562565	0.505939	2.51202	0.7602	0.291985	0.465632	1.89619	3.30697	2.33289
Vitvi04g04506	CBI37541.3unnamed protein product, partial	1.12776	0.000564243	2.62248	6.3743	3.08328	2.65853	2.12564	5.37523	6.20555	7.54212
Vitvi13g00220	XP_002281930.1PREDICTED: uncharacterized protein LOC100253510	1.91418	0.000568825	1.3303	5.56679	0.981433	1.79504	1.21443	6.14197	5.17499	5.38342
Vitvi14g04114	RVX18815.1hypothetical protein CK203_006935	1.42143	0.000570344	1.77613	5.30223	1.86644	1.82877	1.63317	4.82714	4.94273	6.13682
Vitvi11g00425	CBI28156.3unnamed protein product, partial; XP_002285023.2PREDICTED: uncharacterized protein LOC100267997	2.38418	0.000573	0.0962302	0.559167	0.0423914	0.10467	0.141629	0.477526	0.450543	0.749432
Vitvi12g04056	RVW46732.1Transcription factor TCP4	2.00677	0.000573167	2.82684	12.6156	2.46856	2.43809	3.57388	9.93129	13.4232	14.4922
Vitvi07g01698	XP_002283167.1 probable inactive receptor kinase At5g67200	1.12471	0.000576253	1.72588	4.19937	1.67142	2.05432	1.45189	4.62632	3.73461	4.23719
Vitvi05g00703	XP_010650059.1 1-aminocyclopropane-1-carboxylate oxidase homolog 1	5.25103	0.000602397	0.0399004	1.7482	0.119701	0	0	1.3484	3.01779	0.878415
Vitvi15g01420	XP_010661416.1 cytochrome c oxidase-assembly factor COX23, mitochondrial isoform X2; XP_003633907.1 cytochrome c oxidase-assembly factor COX23, mitochondrial isoform X1	4.34992	0.000604647	0.0421992	0.956106	0.0392268	0	0.0873707	0.946883	1.24103	0.680402
Vitvi12g02721	XP_010657977.1PREDICTED: uncharacterized protein LOC104881045	1.24301	0.000625846	9.45219	24.8297	9.17733	13.0775	6.10175	27.5533	21.5322	25.4036
Vitvi15g04607	XP_003633958.1 probable polygalacturonase	6.67501	0.000627804	0	1.04299	0	0	0	1.43093	1.57316	0.124886
Vitvi18g02742	XP_002283107.1 cytochrome P450 734A1	4.49281	0.000630157	0.0771795	1.9065	0.133714	0.0978248	0	0.286904	3.17276	2.25984
Vitvi02g00194	RVW14862.1Methyltransferase-like protein 17, mitochondrial	1.03074	0.000630735	2.76911	6.30957	3.23186	2.49877	2.5767	6.44197	6.75358	5.73317
Vitvi09g00314	XP_002284038.1 CASP-like protein 3A1	2.48531	0.000634053	0.359379	2.19895	0.263146	0.375409	0.439583	0.973972	3.90246	1.72041
Vitvi07g02647	RVW57249.1putative receptor-like protein kinase	3.50619	0.000635455	0.179289	2.25282	0.323687	0.142086	0.0720956	1.14596	3.71222	1.90028
Vitvi07g01777	XP_010652823.1 inositol-3-phosphate synthase	1.09624	0.000638414	16.0741	38.2312	12.101	22.0607	14.0607	51.8236	32.9411	29.9288
Vitvi12g00540	XP_002280596.1 cyclin-U1-1	2.93325	0.000647799	0.567616	4.84944	1.12753	0.285543	0.289774	4.88512	7.11728	2.54593
Vitvi13g00004	XP_002266768.1 cytochrome P450 714A1 isoform X2; XP_019080168.1 cytochrome P450 714A1 isoform X1	2.97736	0.000649498	0.233158	1.96873	0.175499	0.440211	0.0837628	1.00865	3.69329	1.20426
Vitvi09g00350	RVW25814.1Sulfite exporter TauE/SafE family protein 3	3.99063	0.0006627	0.0493952	0.859024	0.0345244	0.113661	0	0.722257	0.887463	0.967352
Vitvi15g04255	RVW91388.1hypothetical protein CK203_035449	6.16674	0.000663725	0	1.78151	0	0	0	2.6844	0.879578	1.78055
Vitvi19g04159	XP_010644275.1 translation initiation factor IF-2-like isoform X1	6.33975	0.000666707	0	1.34151	0	0	0	2.62474	0.80628	0.593516
Vitvi01g01672	NA	1.46388	0.0006704	9.22727	28.6323	10.3485	6.3707	10.9626	33.7128	28.947	23.2372
Vitvi14g01688	XP_019080571.1 alkane hydroxylase MAH1-like	6.12214	0.00067386	0	3.08359	0	0	0	2.62908	4.44187	2.17982
Vitvi18g04230	---NA---	2.79801	0.000687762	1.40745	10.8533	1.21427	2.33193	0.676139	9.77024	7.80328	14.9863
Vitvi18g04579	---NA---	1.21653	0.000690088	34.3605	88.2696	39.9358	32.2604	30.8854	67.3905	121.192	76.2265
Vitvi18g02669	XP_002283069.1 putative receptor protein kinase ZmPK1	6.56429	0.000690766	0	0.47955	0	0	0	0.191202	1.05721	0.190235
Vitvi12g00119	XP_010657161.1 ABSCISIC ACID-INSENSITIVE 5-like protein 6	1.74265	0.000694992	6.62802	24.3569	6.32604	6.80051	6.75751	15.1663	40.3342	17.5701
Vitvi14g03059	XP_010661027.1 receptor of activated protein C kinase 1	1.06462	0.000699505	9.12958	21.0499	9.99918	10.3217	7.06786	16.6789	27.22	19.2507
Vitvi03g00645	XP_003631687.1PREDICTED: uncharacterized protein LOC100854891	3.36342	0.000706137	16.6627	184.983	5.77643	39.2082	5.00343	154.239	175.771	224.937
Vitvi16g00951	XP_002274808.1 protein DETOXIFICATION 49	3.09338	0.000710052	0.110949	1.06445	0.176326	0.0386999	0.11782	1.0215	1.32489	0.846949
Vitvi17g00905	XP_010663101.1 L-type lectin-domain containing receptor kinase S.1	1.21398	0.000724084	3.58291	9.14019	2.79097	5.26653	2.69124	7.83247	9.96055	9.62755
Vitvi04g04306	---NA---	6.07587	0.000729346	0	4.11093	0	0	0	5.35554	4.38703	2.59022
Vitvi19g00209	XP_019072903.1 VQ motif-containing protein 4	1.18012	0.000730322	8.4629	21.2349	8.19773	8.0615	9.12948	15.762	26.2091	21.7337
Vitvi08g00675	XP_002263427.1 protein SCO1 homolog 1, mitochondrial isoform X1	1.34853	0.000732004	3.2098	9.01395	2.99882	3.2909	3.33967	6.49294	12.1828	8.36613
Vitvi08g04221	XP_002266427.1 transcription factor AS1	2.80417	0.000741289	0.167005	1.27642	0.181161	0.198805	0.121051	0.757981	1.86272	1.20857
Vitvi04g04296	RVW45643.1putative F-box protein PP2-B12	1.24263	0.000744703	4.40076	11.5322	4.11311	4.86093	4.22825	11.5408	13.3465	9.70942
Vitvi07g03122	NA	2.62231	0.000744703	0.28284	1.90971	0.361027	0.264127	0.223367	1.09741	3.1331	1.49863
Vitvi13g00451	XP_002280821.1 18.1 kDa class I heat shock protein	1.48219	0.000746397	111.867	342.284	61.0055	200.012	74.5836	288.568	320.762	417.523
Vitvi05g00875	CBI35770.3unnamed protein product, partial	1.00059	0.000773389	9.17259	20.3021	10.4982	9.47671	7.54286	15.7134	24.1066	21.0862
Vitvi01g00081	XP_002272628.1 peptidyl-prolyl cis-trans isomerase FKBP13, chloroplastic	2.78675	0.000776869	1.65364	12.2722	1.65632	2.61287	0.691719	5.66404	25.0751	6.07739
Vitvi09g01807	XP_019077491.1PREDICTED: uncharacterized protein LOC100855084 isoform X2	2.77866	0.000787103	0.172083	1.32513	0.186888	0.246108	0.0832518	1.50374	0.776033	1.69562
Vitvi18g00439	XP_034675166.1purine permease 1-like	6.43194	0.000787103	0	1.39312	0	0	0	0.363925	2.60848	1.20695
Vitvi18g04544	CBI39357.3unnamed protein product, partial	4.87337	0.000790591	0.203964	6.68573	0.291739	0.320154	0	7.51166	8.65299	3.89254
Vitvi17g04087	CAN69165.1hypothetical protein VITISV_015325	1.53018	0.000794008	5.98996	19.1172	8.0126	5.49563	4.46166	14.2757	25.3215	17.7545
Vitvi11g01346	XP_019078756.1 mechanosensitive ion channel protein 10	1.35124	0.000797138	0.905859	2.55326	0.756624	1.00211	0.958846	2.0993	2.91481	2.64566
Vitvi19g00403	XP_002282763.1 21.7 kDa class VI heat shock protein	1.06628	0.000811006	13.3658	30.9544	14.5497	15.5677	9.97986	33.8972	38.1852	20.7808
Vitvi16g04203	RVW70901.1hypothetical protein CK203_060002	1.74307	0.000812432	5.08972	19.2582	5.10543	4.76229	5.40143	23.0045	11.6094	23.1606
Vitvi08g01408	XP_002275866.2 IAA-amino acid hydrolase ILR1	1.25515	0.000813313	2.54181	6.73913	1.83379	3.46579	2.32586	7.37753	6.04336	6.7965
Vitvi16g00959	XP_002279544.1 DNA-directed RNA polymerases II, IV and V subunit 6A	6.04807	0.000831416	0	1.27403	0	0	0	1.00019	1.75568	1.06622
Vitvi16g01512	XP_002271171.1 putative gamma-glutamylcyclotransferase At3g02910	1.84814	0.000846163	5.9459	23.5037	5.77829	5.91359	6.14583	9.61211	40.8883	20.0106
[truncated: 841 more rows]

## Sheet: S4_down_degs
Table S4. List of genes significantly downregulated in Koshu compared to Chardonnay.
Gene ID	Description	log2(Fold Change)	Adjusted p-value	Mean TPM (CH)	Mean TPM (KO)	CH1 TPM	CH2 TPM	CH3 TPM	KO1 TPM	KO2 TPM	KO3 TPM
Vitvi14g00487	XP_002264720.1 pathogenesis-related protein PR-4	-6.55353	6.25e-298	2742.57	32.4346	2650.63	3024.72	2552.36	36.1499	35.86	25.2939
Vitvi06g01649	AMB38758.1Grip22-like protein	-12.9379	2.03e-221	9948.62	1.50124	9271.36	9759.95	10814.5	2.2495	0.290952	1.96327
Vitvi11g01427	XP_002285052.1 early nodulin-93	-10.582	5.14e-175	2831.63	2.04313	1879.82	3647.34	2967.74	2.74556	2.53018	0.853649
Vitvi12g01975	NA	-9.61639	3.86e-164	279.488	0.434035	253.973	288.282	296.208	0.621132	0.114481	0.566492
Vitvi06g00621	XP_002279444.3 UDP-glycosyltransferase 71K1-like	-4.12636	2.17e-132	87.1218	5.51699	89.6513	87.788	83.9262	4.68571	5.83327	6.032
Vitvi10g00509	NP_001267908.1MLO-like protein 6-like	-6.08574	1.1e-131	238.14	3.87116	186.55	329.875	197.996	3.81865	3.89806	3.89676
Vitvi00g04522	RVX23323.1Calcium-transporting ATPase 2, plasma membrane-type	-5.62044	7.8e-124	75.7259	1.73686	74.6608	88.9653	63.5516	1.93139	1.1642	2.115
Vitvi13g00035	XP_002273406.1PREDICTED: uncharacterized protein LOC100257064	-5.1914	5.87e-123	257.576	7.92395	217.638	296.978	258.113	10.4347	6.90389	6.43326
Vitvi11g00245	XP_002283391.1PREDICTED: uncharacterized protein LOC100245695	-6.24259	1.22e-118	86.7664	1.25433	69.0619	96.5471	94.6903	1.12513	1.49769	1.14017
Vitvi16g00630	XP_002270042.1 receptor-like protein 12 isoform X1	-6.33526	1.74e-113	27.868	0.386699	30.2716	28.1725	25.1601	0.489099	0.400649	0.270348
Vitvi05g01357	XP_002268298.1 pirin-like protein	-5.15728	1.87e-105	222.16	7.01616	214.362	236.298	215.82	9.92248	6.04843	5.07755
Vitvi01g00568	XP_002285267.1 glutamate decarboxylase 1	-5.03244	1.04e-96	52.0767	1.77381	59.3895	54.2087	42.6319	1.87942	1.7106	1.73141
Vitvi09g00489	XP_002285232.1 plastidic ATP/ADP-transporter	-2.8883	2.35e-96	301.17	45.3918	280.679	336.977	285.854	52.3207	42.0875	41.7671
Vitvi07g00357	XP_002272464.1 ethylene-responsive transcription factor ERF073	-6.18042	4.19e-91	285.361	4.27005	246.885	386.292	222.908	2.8955	5.76796	4.14669
Vitvi08g00824	XP_002266426.2 aspartate aminotransferase, mitochondrial	-4.79443	8.1e-88	102.634	4.12835	99.9227	130.898	77.0799	4.49885	3.30837	4.57783
Vitvi17g01498	NA	-4.8695	2.43e-85	24.1712	0.896495	23.6184	26.0171	22.8779	0.720755	1.09226	0.876469
Vitvi11g00043	XP_010656094.1 auxin response factor 7 isoform X1	-3.30818	6.8e-85	99.9459	11.3116	94.5635	102.516	102.758	11.9563	8.96862	13.0099
Vitvi14g02022	XP_010661112.1 muscle M-line assembly protein unc-89 isoform X1	-2.80895	2.38e-84	70.3694	11.1919	64.2516	76.8713	69.9853	11.4021	10.7863	11.3874
Vitvi12g00660	NA	-3.50067	3.49e-84	275.023	27.1346	257.591	319.486	247.992	33.6307	24.0666	23.7065
Vitvi07g00688	CBI37195.3unnamed protein product, partial	-3.67559	1.29e-82	18.0038	1.5903	17.5564	18.1197	18.3353	1.93615	1.37732	1.45744
Vitvi03g00126	XP_002277695.1 protein NUCLEAR FUSION DEFECTIVE 4	-5.13011	2.27e-81	64.0812	2.0649	49.9221	76.5822	65.7393	2.25103	1.41369	2.52997
Vitvi15g01247	RVW72898.1Glutamyl-tRNA(Gln) amidotransferase subunit A	-6.2723	4.09e-80	28.0037	0.42834	27.2971	29.3332	27.3808	0.710147	0.280473	0.294398
Vitvi01g00091	RVW15768.1Haloacid dehalogenase-like hydrolase domain-containing protein 3	-3.25471	1.32e-79	223.996	26.0861	237.972	255.425	178.59	28.2202	25.5766	24.4615
Vitvi12g02456	XP_002275606.2PREDICTED: uncharacterized protein LOC100264828	-7.14566	3.99e-78	611.107	4.61813	497.836	888.462	447.024	2.1909	5.60842	6.05506
Vitvi03g01841	XP_002270139.2 berberine bridge enzyme-like 21	-3.36273	3.06e-77	92.2631	9.9608	95.5744	92.6927	88.5222	8.20986	9.92505	11.7475
Vitvi08g00023	RVW29780.1hypothetical protein CK203_089358	-4.42713	2.1e-72	90.9288	4.63437	95.5088	83.5877	93.6901	3.35164	5.5891	4.96235
Vitvi18g00583	XP_002283609.2 protein DETOXIFICATION 48	-5.00131	1.27e-71	32.0006	1.14434	29.7626	37.0223	29.2168	1.63131	0.881959	0.919736
Vitvi17g00530	XP_002270812.1 protein NRT1/ PTR FAMILY 2.11	-4.94317	1.06e-70	41.9407	1.53098	41.1331	53.1936	31.4955	1.67976	1.12874	1.78443
Vitvi10g00087	XP_019078137.1 putative lactoylglutathione lyase isoform X2	-4.8961	1.2e-67	251.56	9.55547	271.56	263.346	219.775	14.5587	7.04938	7.05839
Vitvi04g01920	XP_003631764.1PREDICTED: uncharacterized protein LOC100854026	-4.40925	5.49e-63	152.749	8.05141	124.987	193.878	139.381	8.96952	6.84649	8.33823
Vitvi14g01761	XP_002277810.1PREDICTED: uncharacterized protein LOC100254241	-4.90808	1.04e-62	91.6027	3.40009	75.4975	102.773	96.5374	2.47946	2.71546	5.00536
Vitvi06g01330	XP_002275679.1 probable glucuronoxylan glucuronosyltransferase IRX7 isoform X1	-5.42899	1.33e-62	104.64	2.76615	104.815	102.686	106.419	4.57199	1.933	1.79346
Vitvi02g01408	XP_034701769.1thaumatin-like protein 1	-12.2131	1.89e-62	17116	4.11663	15552.6	19577	16218.5	8.26746	1.39431	2.68812
Vitvi18g00310	XP_002285836.1 auxin transporter-like protein 3	-6.91519	4.01e-62	60.4271	0.579886	74.5682	37.5725	69.1406	0.721795	0.36954	0.648325
Vitvi08g02383	PSS15651.1Pre-mRNA-processing factor 40 A like	-6.53451	1.05e-61	595.574	7.37853	429.127	865.715	491.881	11.1639	3.91929	7.05237
Vitvi17g00218	XP_010663678.1 calcium-binding allergen Ole e 8	-2.18215	1.18e-61	2358.46	579.365	2087.09	2576.12	2412.17	566.495	558.077	613.524
Vitvi01g02024	XP_034684572.1glycosyl hydrolase 5 family protein-like	-4.78992	9.55e-61	620.334	25.3746	688.606	514.139	658.258	35.762	15.8387	24.523
Vitvi08g00219	XP_002269188.1 protein LURP-one-related 8	-2.85272	1.62e-60	252.955	39.223	230.393	243.938	284.535	38.0419	35.1689	44.4582
Vitvi14g01828	XP_002280727.1 protein CREG1	-2.65871	2.78e-60	246.071	43.5991	259.832	217.867	260.512	45.1472	44.2213	41.4288
Vitvi09g00627	CBI36341.3unnamed protein product, partial	-2.28996	1.78e-58	165.933	37.9748	166.569	172.214	159.016	44.7483	32.9543	36.2219
Vitvi01g00719	XP_010651408.1 probable nucleoredoxin 1	-3.66425	1.3e-57	30.8871	2.74356	34.2122	31.3296	27.1194	3.53815	2.47014	2.22239
Vitvi18g00432	XP_002285762.1 protein EXORDIUM	-6.48069	4.1e-57	216.958	2.7851	167.789	216.743	266.342	5.0305	1.64563	1.67919
Vitvi18g01231	XP_002264795.1 stearoyl-[acyl-carrier-protein] 9-desaturase 6, chloroplastic	-5.92838	4.74e-57	58.7351	1.05638	54.0125	83.5021	38.6908	0.886026	1.03426	1.24886
Vitvi08g02315	XP_003632732.1 mitochondrial fission 1 protein A isoform X2	-4.2435	1.78e-55	43.6303	2.57036	34.7662	58.0743	38.0502	2.82493	2.20118	2.68496
Vitvi05g01500	XP_002266359.1 calmodulin-like protein 3	-4.91051	2.5e-55	323.598	12.0857	293.494	315.658	361.643	9.41578	8.16064	18.6806
Vitvi17g01378	XP_002277876.1 probable S-adenosylmethionine-dependent methyltransferase At5g38780 isoform X1	-6.93874	1.75e-54	32.865	0.286199	33.3653	32.0939	33.1359	0.0818488	0.301712	0.475037
Vitvi07g04376	XP_019080185.1 F-box protein At2g39490 isoform X3	-6.24985	2.15e-52	26.6906	0.40913	22.3269	32.1175	25.6273	0.514328	0.225705	0.487359
Vitvi12g02139	XP_002270977.1 methionine S-methyltransferase isoform X1	-3.08002	4e-52	11.7978	1.57205	11.7308	12.7101	10.9523	1.85486	1.32337	1.5379
Vitvi14g01178	XP_002283926.1 mannose-6-phosphate isomerase 1	-3.25845	1.33e-51	248.424	29.1616	256.787	254.525	233.961	38.8578	21.7789	26.8481
Vitvi04g01519	XP_002278547.2 F-box protein SKIP23-like	-3.12149	6.08e-51	64.1985	8.30723	70.5818	64.1337	57.8799	10.6239	6.78984	7.50792
Vitvi18g01254	XP_002262622.1 dof zinc finger protein DOF3.5	-4.50308	9.51e-51	78.2228	3.93307	75.9152	80.7741	77.979	4.3585	2.12643	5.31429
Vitvi07g00544	XP_010652348.1 glucose-1-phosphate adenylyltransferase large subunit 1 isoform X1	-3.7365	1.76e-50	6.3621	0.529029	6.24018	6.4437	6.40244	0.592817	0.607014	0.387255
Vitvi00g04448	RVW57368.1NADH dehydrogenase [ubiquinone] iron-sulfur protein 4, mitochondrial	-5.50656	2.51e-50	138.281	3.36909	141.824	146.439	126.579	3.77685	3.64631	2.68411
Vitvi11g01263	XP_002270182.2 probable xyloglucan endotransglucosylase/hydrolase protein 23	-6.97144	1.2e-49	95.7678	0.86845	55.2641	135.718	96.3214	0.818047	0.430785	1.35652
Vitvi04g00121	XP_002280033.1 putative nuclease HARBI1	-3.37652	5.97e-49	195.195	21.1556	175.721	197.033	212.83	25.3268	14.4919	23.6482
Vitvi10g00179	XP_010646197.1 mannan endo-1,4-beta-mannosidase 6-like	-2.80306	1.06e-48	26.9326	4.3128	26.1723	30.1865	24.439	4.25205	3.60226	5.08408
Vitvi03g00209	XP_002281851.1 expansin-like A2	-3.7694	2.09e-47	845.505	69.5583	770.321	912.665	853.529	73.5908	43.604	91.48
Vitvi08g01333	XP_010654192.1 protein NRT1/ PTR FAMILY 8.1	-4.41512	2.11e-47	18.8168	1.01977	18.5159	18.4131	19.5213	1.46124	0.70258	0.89549
Vitvi07g02201	XP_002267595.2 beta-glucosidase 11-like	-3.65122	4.12e-47	31.5933	2.86604	34.9889	30.7077	29.0832	3.76748	1.96725	2.86338
Vitvi05g00076	XP_002275330.1 COBRA-like protein 7	-3.50668	6.02e-47	102.265	10.003	83.641	126.831	96.3235	8.52877	8.37837	13.1018
Vitvi10g00694	XP_002269087.1 protein SRG1	-2.83182	9.35e-47	197.949	30.9116	190.926	200.903	202.018	24.2177	32.2119	36.3051
Vitvi10g00558	XP_034697681.1adenylate-forming reductase 06235-like	-7.42498	1.03e-46	88.0472	0.579397	112.401	39.0507	112.69	0.784446	0.682746	0.271
Vitvi13g01423	XP_002266676.1 protein NRT1/ PTR FAMILY 5.4	-4.86143	3.7e-46	112.6	4.22063	98.5702	168.497	70.732	3.12085	5.1621	4.37895
Vitvi10g00030	XP_034698818.1nuclear transport factor 2B	-3.87341	5.7e-46	1321.9	101.066	1363.97	1056.58	1545.16	113.756	119.13	70.3133
Vitvi18g00696	NA	-4.63692	2.45e-45	46.9486	2.15058	48.9566	37.5753	54.314	3.29153	1.70706	1.45314
Vitvi01g00842	XP_002266929.1 protein ALTERED XYLOGLUCAN 4	-2.22058	7.67e-44	32.0453	7.70222	29.8767	33.8123	32.4469	8.50585	6.94639	7.6544
Vitvi10g01671	NA	-2.5841	1.61e-43	45.3074	8.4615	43.9599	46.3148	45.6475	9.67136	8.14491	7.56822
Vitvi09g00385	XP_010654667.1PREDICTED: uncharacterized protein LOC100251435	-4.04623	5.44e-43	58.3196	3.96771	39.4532	60.4879	75.0177	3.99859	3.29545	4.60909
Vitvi18g01159	XP_034677442.1urease accessory protein UreH-like	-2.81294	1.23e-42	75.1205	11.8506	64.3634	80.0069	80.9912	10.0376	13.272	12.2423
Vitvi02g00417	XP_002275872.1 primary amine oxidase	-1.88577	2.61e-42	575.483	173.544	557.78	623.484	545.184	194.341	175.147	151.145
Vitvi10g00630	XP_019078249.1 U-box domain-containing protein 17	-3.29487	6.44e-42	147.91	16.8521	120.043	184.971	138.715	22.2358	12.9459	15.3745
Vitvi08g02384	NA	-6.54948	1.51e-41	280.46	3.5246	207.837	358.354	275.189	7.05364	1.08338	2.43679
Vitvi17g01470	CBI15215.3unnamed protein product, partial	-3.46875	2.1e-41	392.856	40.2547	396.595	369.191	412.783	52.9338	26.4397	41.3907
Vitvi02g00333	XP_010660805.1 probable phospholipid hydroperoxide glutathione peroxidase	-2.21451	2.22e-41	1457.31	351.492	1593.36	1309.91	1468.67	395.109	346.264	313.102
Vitvi13g04658	XP_034680491.1putative disease resistance RPP13-like protein 1	-3.10529	2.84e-41	8.56218	1.12266	7.80193	9.42317	8.46143	1.2631	0.869128	1.23577
Vitvi02g00792	XP_010663022.1 probable xyloglucan endotransglucosylase/hydrolase protein 30	-2.88614	2.92e-41	341.128	51.8598	309.446	339.227	374.711	67.6824	43.6287	44.2683
Vitvi06g00184	XP_002285548.1PREDICTED: uncharacterized protein LOC100246702	-4.01217	6.27e-41	25.8831	1.82345	28.2644	26.2035	23.1814	2.39741	1.00239	2.07056
Vitvi08g00240	XP_002270606.1 fasciclin-like arabinogalactan protein 17	-2.80967	9.08e-41	281.678	45.1912	278.451	272.458	294.125	57.8641	33.5695	44.1399
Vitvi09g00019	XP_002265294.2 alanine aminotransferase 2	-1.89475	9.91e-41	420.278	125.696	434.712	447.664	378.457	112.845	125.155	139.089
Vitvi07g01351	XP_002268073.1 pollen-specific protein C13	-2.2884	1.19e-40	1091.67	250.502	1040.62	1125.42	1108.97	291.01	194.77	265.727
Vitvi16g00796	XP_002266494.2 transketolase, chloroplastic	-1.8539	3.54e-40	659.323	204.177	682.575	657.358	638.035	232.759	172.404	207.367
Vitvi01g01508	XP_002272331.1 probable carboxylesterase 11	-1.80566	1.3e-39	93.0875	29.6988	84.3766	104.157	90.7283	32.0805	28.1679	28.8479
Vitvi14g00168	XP_002283709.1 protein RALF-like 33	-1.61337	1.78e-39	1175.93	428.828	1095.88	1225.1	1206.83	450.572	430.683	405.229
Vitvi10g00029	XP_002267126.1 probable dolichyl-diphosphooligosaccharide--protein glycosyltransferase subunit 3B	-2.46143	4.08e-39	660.768	134.862	645.441	586.496	750.368	158.422	118.428	127.736
Vitvi11g01475	NP_001267984.1stress induced protein	-3.87139	7.35e-39	150.593	11.3285	112.456	194.376	144.948	8.10634	11.7104	14.1689
Vitvi14g02510	XP_002283879.3PREDICTED: uncharacterized protein LOC100244157	-4.09632	1.14e-38	84.2052	5.50988	67.1581	107.024	78.4333	7.51817	5.42724	3.58424
Vitvi04g01670	NP_001268083.1alcohol dehydrogenase 2; XP_034683706.1alcohol dehydrogenase 1-like; XP_002281334.1 alcohol dehydrogenase 1 isoform X2	-3.53672	1.92e-38	282.64	26.188	258.183	360.665	229.073	37.0532	18.6045	22.9061
Vitvi02g00144	XP_002268528.1 dynamin-related protein 5A	-1.30516	2.09e-38	97.6595	44.048	96.9075	102.01	94.0613	44.7728	43.5062	43.8649
Vitvi08g00967	XP_010653634.1 putative SWI/SNF-related matrix-associated actin-dependent regulator of chromatin subfamily A member 3-like 1	-2.29558	2.3e-38	40.1309	9.1759	35.8701	40.4797	44.043	10.3401	7.89269	9.29486
Vitvi17g00554	XP_010663397.1 plant cysteine oxidase 2	-2.84589	8.36e-38	66.5577	10.2788	76.5791	74.5383	48.5558	10.4262	9.92332	10.4869
Vitvi13g01070	XP_002265178.2 nucleolar GTP-binding protein 1	-2.38576	1.25e-37	53.3447	11.2945	48.5357	59.9521	51.5463	9.53403	12.6441	11.7053
Vitvi04g00736	XP_010648838.1 probable cyclic nucleotide-gated ion channel 14	-3.16215	1.65e-37	14.3939	1.81684	14.9952	12.7566	15.4299	1.95441	1.44577	2.05035
Vitvi15g00537	XP_002271136.1 cyclin-U4-1	-6.69481	1.66e-37	51.5327	0.609529	54.8199	41.0134	58.7649	1.37626	0.338213	0.114109
Vitvi10g01035	XP_002268764.1 patellin-4	-5.84145	2.16e-37	30.8979	0.637848	26.1465	35.7429	30.8044	1.31694	0.323633	0.272974
Vitvi01g00325	XP_010644317.1 probable protein phosphatase 2C 15	-3.35544	2.3e-37	234.715	25.9112	222.907	220.369	260.868	34.2917	16.7608	26.6812
Vitvi06g01389	XP_002270884.1 UDP-D-apiose/UDP-D-xylose synthase 2	-2.4494	2.53e-37	618.765	126.757	584.749	654.706	616.839	127.912	96.7281	155.63
Vitvi16g00477	XP_019081849.1 putative kinase-like protein TMKL1	-3.39513	4.25e-37	35.1404	3.76075	30.7267	32.2845	42.4098	4.38357	3.55493	3.34375
Vitvi16g01371	XP_002274166.1 metal-nicotianamine transporter YSL3	-2.66431	4.64e-37	58.8285	10.3799	54.549	66.3513	55.5851	13.3728	9.52933	8.23753
Vitvi01g00513	XP_002281480.1 vacuolar iron transporter 1	-9.80295	4.78e-37	82.9916	0.130859	93.3116	73.9555	81.7076	0.392578	0	0
Vitvi01g00452	XP_010654341.1 myosin-binding protein 2	-2.44549	5.55e-37	60.9649	12.539	55.9073	67.5557	59.4316	15.9647	10.3719	11.2805
Vitvi19g00041	RVW81917.1Protein trichome birefringence-like 38; XP_002285609.1 protein trichome birefringence-like 38	-4.58485	6.15e-37	200.382	329.853	224.208	170.346	206.591	294.842	296.437	398.282
Vitvi13g00934	XP_002268158.2PREDICTED: uncharacterized protein At2g38710	-2.77078	1.22e-36	447.348	73.7262	524.278	372.339	445.428	91.0464	60.7193	69.4128
Vitvi18g00616	RVX22400.1putative xyloglucan glycosyltransferase 12	-3.4805	1.45e-36	67.9606	6.78672	57.6012	77.2395	69.0412	5.20536	5.43832	9.71647
Vitvi08g00910	XP_002278583.1PREDICTED: uncharacterized protein LOC100249911	-3.44092	2.38e-36	91.7309	9.55586	101.562	75.2575	98.3729	10.5013	6.45166	11.7146
Vitvi18g00335	XP_002285826.1 beta-1,3-galactosyltransferase 7	-3.37389	2.4e-36	99.3467	10.7039	84.3702	115.97	97.6999	9.42779	7.74744	14.9365
Vitvi01g00970	XP_003631294.1 F-box/kelch-repeat protein SKIP11	-2.05014	2.66e-36	76.267	20.4494	66.1898	87.2366	75.3746	19.6757	21.2669	20.4057
Vitvi17g00438	XP_002268089.1 UDP-glycosyltransferase 89B2-like	-3.52838	2.96e-36	107.933	10.2832	79.8262	146.311	97.6609	8.76985	12.8627	9.21708
Vitvi01g01798	XP_002268562.1PREDICTED: uncharacterized protein LOC100267772	-4.59169	4.88e-36	30.0483	1.45713	32.6802	28.389	29.0758	2.30744	0.708809	1.35514
Vitvi12g02250	XP_010657042.1 F-box/LRR-repeat MAX2 homolog A	-1.91674	7.25e-36	32.2834	9.54996	33.5856	32.9844	30.2802	9.4811	8.65946	10.5093
Vitvi08g00207	XP_010653231.1 probable E3 ubiquitin-protein ligase BAH1-like isoform X1	-3.08954	9.97e-36	27.1827	3.58803	25.0529	27.7493	28.7459	4.41693	3.46419	2.88298
Vitvi08g04123	XP_003632594.2 ferritin-4, chloroplastic-like	-3.42202	1.06e-35	98.8071	10.1961	74.3079	138.682	83.4316	11.486	10.6123	8.48977
Vitvi13g00097	RVW42346.1Uncharacterized protein CK203_070920	-2.58425	1.62e-35	163.706	30.6366	146.122	182.345	162.651	35.8056	22.4209	33.6835
Vitvi01g00860	XP_002271160.1 probable galacturonosyltransferase-like 9	-2.90352	3.1e-35	148.853	22.3245	123.379	171.263	151.917	26.5364	15.6686	24.7685
Vitvi18g00593	XP_002285557.1 amino acid permease 6	-2.81399	3.99e-35	79.301	12.525	87.1918	74.1005	76.6108	11.6272	15.8669	10.0809
Vitvi18g00172	XP_002285898.1 probable prolyl 4-hydroxylase 3	-3.35312	4.04e-35	107.377	11.7577	90.1665	142.196	89.7674	14.0096	8.29968	12.9639
Vitvi18g00598	XP_002285542.1PREDICTED: uncharacterized protein LOC100245533	-2.05841	6.26e-35	70.6698	18.9476	64.1606	75.2942	72.5547	18.0926	16.7548	21.9955
Vitvi18g00181	XP_002285896.1 E3 ubiquitin-protein ligase ATL23	-1.98893	8.4e-35	229.024	64.4004	231.378	246.898	208.797	74.2463	62.6987	56.2562
Vitvi13g01783	RVW93576.1 O-fucosyltransferase 20	-3.41331	2.55e-34	83.6245	8.7402	66.4194	114.012	70.442	9.20883	6.15197	10.8598
Vitvi16g00072	NA	-4.83614	2.94e-34	13.3555	0.548861	13.7384	13.5419	12.7863	0.986983	0.266803	0.392797
Vitvi03g00298	XP_002283754.2 AAA-ATPase At3g50940	-2.15333	3.46e-34	51.968	13.0651	53.1689	58.463	44.2722	15.0326	10.9021	13.2604
Vitvi10g00461	RVW37915.1hypothetical protein CK203_094191	-2.29766	4e-34	62.9512	14.3492	55.0494	68.6711	65.1331	15.7615	11.2549	16.0311
Vitvi11g00334	XP_034699767.1ribulose bisphosphate carboxylase/oxygenase activase, chloroplastic	-2.6687	5.01e-34	84.9885	15.0115	73.7823	92.9403	88.243	17.3997	10.7537	16.8811
Vitvi04g04470	XP_019075183.1PREDICTED: uncharacterized protein LOC100259237	-2.80905	1.4e-33	108.575	17.3747	94.7382	130.802	100.185	21.346	12.4928	18.2855
Vitvi18g01678	XP_002271457.1 eukaryotic peptide chain release factor subunit 1-3	-1.88349	1.84e-33	62.6176	18.9615	57.6581	62.706	67.4887	18.4219	17.9678	20.4947
Vitvi08g01540	XP_019076932.1 stress response protein NST1	-5.22795	2.34e-33	37.4921	1.11184	47.6162	43.9533	20.9068	0.80659	0.765839	1.76309
Vitvi19g01869	XP_002285024.2 beta-glucuronosyltransferase GlcAT14B	-2.26206	2.62e-33	91.3603	21.3556	83.2173	102.978	87.8853	25.6382	16.9589	21.4697
Vitvi18g02327	XP_003634629.1 DNA-damage-repair/toleration protein DRT100	-3.46133	3.2e-33	17.5843	1.79612	16.1981	20.1697	16.3852	2.39007	1.69782	1.30046
Vitvi11g01675	XP_002273742.2 probable xyloglucan endotransglucosylase/hydrolase protein 23	-9.54568	8.48e-33	76.9056	0.132377	54.3046	80.1	96.3123	0.217116	0	0.180015
Vitvi01g02092	XP_002269424.2 IAA-amino acid hydrolase ILR1-like 4	-4.91679	9.71e-33	15.3655	3.16356	15.5834	15.032	15.4812	3.79198	2.43866	3.26003
Vitvi15g00753	XP_003633933.1PREDICTED: uncharacterized protein LOC100854402	-3.68196	1.88e-32	14.0788	1.21145	16.7016	12.9754	12.5593	0.941948	1.23457	1.45784
Vitvi07g00795	XP_003632434.3 3-ketoacyl-CoA thiolase 2, peroxisomal	-5.08364	3.89e-32	194.879	6.51283	186.684	205.301	192.652	12.262	4.01545	3.26102
Vitvi08g01873	CBI29877.3unnamed protein product, partial	-3.39469	4.1e-32	18.0187	1.93011	15.42	20.5445	18.0917	2.76104	1.6963	1.33297
Vitvi13g00722	XP_010658687.1 mRNA cap guanine-N7 methyltransferase 2 isoform X1	-1.95358	6.44e-32	32.3389	9.2851	31.2119	35.6837	30.1212	9.28645	9.12848	9.44036
Vitvi15g00684	XP_002281007.1 UDP-glucuronate 4-epimerase 3-like	-2.54068	7.44e-32	38.0186	7.30868	33.2818	45.6116	35.1624	8.74594	6.55022	6.62988
Vitvi13g01251	XP_010645563.1 mediator of RNA polymerase II transcription subunit 15a isoform X5	-2.03274	1.02e-31	251.993	68.5603	270.106	233.699	252.173	62.7562	72.669	70.2557
Vitvi03g04211	CBI22437.3unnamed protein product, partial	-1.5033	1.61e-31	489.174	192.149	454.742	517.889	494.892	181.207	198.739	196.502
Vitvi17g00534	XP_002271173.1 (-)-isopiperitenol/(-)-carveol dehydrogenase, mitochondrial	-5.66496	2.18e-31	675.922	15.157	707.839	681.235	638.693	27.2944	4.39715	13.7793
Vitvi18g02014	NA	-4.82866	3.03e-31	143.245	5.74904	160.101	129.658	139.974	10.0209	2.4707	4.75553
Vitvi10g01440	NA	-5.16941	3.89e-31	4.42218	0.127105	4.3735	4.94491	3.94814	0.0799776	0.212921	0.0884147
Vitvi01g00876	XP_002272776.1 transcription factor bHLH79	-3.14369	1.18e-30	50.0483	6.31516	55.9478	39.021	55.176	6.3579	7.4979	5.08968
Vitvi02g00117	XP_010659120.1PREDICTED: uncharacterized protein LOC104881268	-2.32214	1.35e-30	2162.28	483.763	1996.99	2437.3	2052.54	625.823	377.876	447.59
Vitvi06g00922	XP_002279322.1 aluminum-activated malate transporter 2	-4.88125	1.4e-30	13.4252	0.490333	13.6187	15.9723	10.6844	0.527186	0.694042	0.249771
Vitvi15g00687	XP_019081321.1 UDP-glucuronate 4-epimerase 3	-2.211	1.64e-30	37.1268	9.02233	36.8532	35.3873	39.1397	10.3285	7.82956	8.9089
Vitvi07g01794	XP_002281217.1 heavy metal-associated isoprenylated plant protein 23	-3.69533	3.67e-30	114.94	9.72717	86.9046	174.479	83.4352	9.59474	11.5512	8.03554
Vitvi11g01677	XP_002274601.1 probable xyloglucan endotransglucosylase/hydrolase protein 23	-8.68283	3.72e-30	56.2264	0.136598	35.7949	60.4576	72.4267	0.118524	0.29127	0
Vitvi03g04295	XP_034680978.1HVA22-like protein i isoform X1	-3.83236	4.61e-30	163.191	12.7684	112.594	241.397	135.582	17.8909	9.18227	11.2321
Vitvi12g00154	XP_010657063.1 berberine bridge enzyme-like 26	-3.78079	4.79e-30	13.2306	1.04638	15.5108	13.1386	11.0424	0.794503	1.30165	1.043
Vitvi19g04213	XP_002277200.1 monodehydroascorbate reductase 4, peroxisomal	-8.75193	5.55e-30	156.879	0.468954	147.688	171.514	151.434	0.769146	0	0.637714
Vitvi15g00920	XP_002262724.1 AAA-ATPase At2g46620	-3.21428	5.76e-30	45.2558	5.42674	32.8413	63.2171	39.709	6.57924	4.73784	4.96314
Vitvi05g04382	XP_002271056.1 peptidyl-prolyl cis-trans isomerase FKBP15-1	-8.07874	5.77e-30	70.1615	0.244465	77.0983	65.1295	68.2567	0	0.548379	0.185016
Vitvi02g00382	XP_002283259.1 RHOMBOID-like protein 2	-4.56899	2.56e-29	69.6687	3.24778	40.2236	117.895	50.8876	3.62485	2.49969	3.61879
Vitvi07g02881	XP_002264540.3 cytochrome b561 and DOMON domain-containing protein At3g25290	-2.34362	4.29e-29	343.275	76.0714	351.5	318.626	359.699	97.9157	59.5482	70.7501
Vitvi13g01481	XP_010659137.1 putative disease resistance RPP13-like protein 1	-3.89443	5.51e-29	4.26983	0.318646	3.8646	5.5276	3.41729	0.302802	0.286203	0.366932
Vitvi07g00538	XP_002281632.1PREDICTED: uncharacterized protein LOC100255480	-3.67463	5.76e-29	255.202	22.6193	268.141	167.369	330.097	21.6482	16.2804	29.9293
Vitvi05g00470	XP_002281783.1 vacuole membrane protein KMS1	-1.43384	5.99e-29	151.739	62.8424	149.036	155.353	150.828	67.388	54.5827	66.5565
Vitvi11g00482	XP_002285283.1 putative clathrin assembly protein At2g25430	-1.91102	6.32e-29	78.0921	23.0232	70.8286	95.3412	68.1066	21.8952	22.8749	24.2995
Vitvi08g01259	XP_002272736.1 aldo-keto reductase family 4 member C9	-3.04977	1.14e-28	39.7942	5.32175	44.6623	36.171	38.5492	5.52107	6.60223	3.84194
Vitvi17g00713	XP_002280826.1 exocyst complex component EXO70B1	-1.98737	1.18e-28	40.2998	11.3066	33.8354	46.5858	40.4781	11.5073	11.2426	11.1699
Vitvi08g00037	XP_002265705.1PREDICTED: uncharacterized protein LOC100255300	-2.46772	1.32e-28	32.6053	6.58802	27.9749	36.0562	33.7849	6.33468	5.65612	7.77326
Vitvi12g00382	XP_002269614.1 L-ascorbate oxidase homolog	-2.94486	1.32e-28	31.1539	4.57415	29.7792	32.5731	31.1092	6.56323	3.48821	3.67099
Vitvi03g00509	RVW49841.1Ferredoxin--nitrite reductase, chloroplastic	-3.16742	1.39e-28	100.531	12.4667	89.1586	125.067	87.366	11.1152	8.61434	17.6707
Vitvi12g01902	XP_019079405.1 probable receptor-like protein kinase At1g11050	-2.25686	1.95e-28	26.8655	6.22942	28.9472	25.3441	26.3051	5.47042	6.99889	6.21896
Vitvi13g04597	NP_001267901.1calcineurin B-like protein 01	-6.51849	3.15e-28	32.9901	0.424858	41.1488	26.7254	31.0961	0.506774	0.207564	0.560235
Vitvi07g02645	XP_002283362.1PREDICTED: uncharacterized protein LOC100264533	-3.90043	3.23e-28	35.4065	2.63908	34.999	43.992	27.2286	2.39668	2.20866	3.31189
Vitvi04g01462	XP_002267099.1 calcium-dependent protein kinase 28	-1.66049	4.76e-28	215.436	76.1673	197.27	238.566	210.473	84.4095	63.2112	80.8813
Vitvi07g00523	XP_002281194.1 probable WRKY transcription factor 47 isoform X1; XP_019076896.1 probable WRKY transcription factor 47 isoform X2	-1.87443	4.8e-28	98.8851	30.0008	89.5913	119.766	87.2977	33.894	28.6961	27.4123
Vitvi03g01097	XP_002266630.1 UDP-D-apiose/UDP-D-xylose synthase 2	-2.50826	4.91e-28	234.023	46.2415	232.421	238.762	230.884	60.7167	32.1387	45.869
Vitvi07g01961	XP_002272045.1 diacylglycerol kinase 2	-2.34113	7.78e-28	29.8504	6.56958	23.8737	37.0756	28.6018	7.38032	5.86931	6.45912
Vitvi14g01801	RVW46509.1RING-H2 finger protein ATL46	-1.96131	7.78e-28	117.152	33.7207	116.615	109.627	125.215	39.2324	32.654	29.2755
Vitvi19g01989	NA	-3.69627	8.13e-28	187.039	16.0819	178.18	210.661	172.277	11.0914	11.6094	25.5448
Vitvi08g00026	XP_010653101.1 calcium-binding allergen Bet v 3	-2.81309	8.34e-28	242.255	38.4526	275.928	228.125	222.712	46.4154	43.2621	25.6803
Vitvi08g00902	CAN79042.1hypothetical protein VITISV_043755	-1.94395	8.76e-28	148.469	43.2364	153.935	145.767	145.705	44.4869	34.3426	50.8797
Vitvi10g01734	XP_003635185.1 probable NAD(P)H dehydrogenase (quinone) FQR1-like 1	-3.40855	8.86e-28	98.6115	10.3038	126.846	111.861	57.1275	10.4074	9.22765	11.2765
Vitvi07g00353	XP_002271896.1 sucrose synthase 2	-2.67237	1.08e-27	1134.65	197.043	940.783	1612.83	850.32	219.429	170.182	201.517
Vitvi19g00782	RVW50247.1BTB/POZ domain-containing protein	-2.37627	1.08e-27	66.0197	14.3007	74.5431	52.7421	70.7737	15.1769	12.35	15.3752
Vitvi07g04479	XP_019073685.1 26S proteasome non-ATPase regulatory subunit 1 homolog A	-1.54165	2.06e-27	55.8647	21.4632	53.0832	60.3483	54.1627	24.7168	18.6655	21.0073
Vitvi14g00772	XP_002263620.2 aspartic proteinase PCS1	-2.68711	3.6e-27	276.385	48.3507	240.39	273.664	315.101	59.2526	32.6758	53.1238
Vitvi08g01701	XP_002277446.1 glucan endo-1,3-beta-glucosidase	-5.13917	3.9e-27	220.99	6.88883	142.146	390.95	129.874	9.94554	7.27914	3.44183
Vitvi05g00153	XP_003631938.1 protein REDUCED WALL ACETYLATION 2	-2.07784	5.02e-27	88.2251	23.4226	85.785	96.8205	82.0697	29.017	17.9165	23.3343
Vitvi08g00909	NA	-1.66133	6.12e-27	845.1	297.184	779.279	915.751	840.268	298.54	329.97	263.043
Vitvi07g04521	XP_010647115.1 probable disease resistance protein At5g66900 isoform X7	-5.9081	6.24e-27	11.2828	0.21057	7.79655	16.972	9.07995	0.123005	0.100761	0.407944
Vitvi11g00745	RVW75110.1Myosin-binding protein 7	-2.18272	6.36e-27	27.7623	6.77118	25.0358	34.1847	24.0664	6.9552	7.12176	6.23657
Vitvi01g01439	XP_002273186.2 phytosulfokine receptor 1	-2.97295	6.61e-27	9.50899	1.37001	9.09746	10.8308	8.59867	1.9448	1.04547	1.11977
Vitvi12g04562	RVW75975.1AAA-ATPase ASD, mitochondrial	-4.66859	7.66e-27	52.2162	2.26668	30.3932	84.3785	41.8769	1.73686	1.66463	3.39856
Vitvi04g00594	XP_002283293.2 chorismate mutase 2	-2.74805	1.03e-26	286.404	47.5969	242.592	370.669	245.952	63.7341	36.9264	42.1301
Vitvi14g02502	XP_002283524.1 F-box protein VBF	-13.4438	1.21e-26	175.997	0	109.939	220.316	197.735	0	0	0
Vitvi14g01485	XP_002274922.1 GEM-like protein 5 isoform X1	-4.90708	1.28e-26	109.904	4.06526	54.107	180.787	94.8176	3.72174	2.44604	6.028
Vitvi07g00386	XP_002274824.1PREDICTED: uncharacterized protein LOC100245192	-4.49354	1.38e-26	147.662	7.07321	103.976	217.641	121.369	4.9577	11.295	4.96688
Vitvi19g00280	XP_003634651.1 receptor-like protein kinase THESEUS 1 isoform X2	-2.19615	1.59e-26	339.761	83.0363	307.047	375.368	336.867	95.5278	59.5527	94.0284
Vitvi14g01164	XP_002280530.1PREDICTED: uncharacterized protein LOC100256597	-6.82087	2.35e-26	26.8634	0.276523	27.1178	23.5715	29.901	0.144023	0.0884834	0.597063
Vitvi18g00548	XP_002285628.1PREDICTED: uncharacterized protein LOC100243668	-4.05728	2.93e-26	153.177	10.231	139.378	169.481	150.672	5.75112	7.57136	17.3705
Vitvi18g02375	RVW24100.1Disease resistance-like protein DSC1	-3.79183	3.01e-26	7.57231	0.626946	7.09056	8.88292	6.74345	0.807819	0.403242	0.669778
Vitvi12g01815	XP_002275938.2 basic blue protein	-4.45088	3.27e-26	47.0713	2.5113	46.9223	50.6284	43.6631	4.56097	1.7124	1.26053
Vitvi07g02832	XP_019073517.1 TMV resistance protein N isoform X3	-6.01538	5.42e-26	16.116	0.271735	11.328	24.0197	13.0004	0.0617947	0.189823	0.563587
Vitvi02g00344	XP_002269503.1 protein LURP-one-related 4 isoform X2	-7.50921	6.98e-26	38.7254	0.286654	35.8537	43.4747	36.8479	0.712313	0	0.147648
Vitvi17g00283	XP_034712005.1non-specific lipid-transfer protein 2-like	-3.30782	9.42e-26	2155.55	246.35	2232.88	1796.01	2437.76	349.762	141.85	247.439
Vitvi05g00475	RVX21986.1Phosphate metabolism protein 8	-4.93442	1.01e-25	50.5454	1.80093	43.6399	66.3792	41.6169	2.14045	2.75529	0.507055
Vitvi08g01384	XP_002280866.1 probable aspartyl protease At4g16563	-2.91219	1.01e-25	186.342	27.4765	194.241	164.223	200.563	18.9979	35.8185	27.613
Vitvi10g01568	XP_002270400.1 pyruvate kinase, cytosolic isozyme	-2.63497	1.06e-25	360.475	64.5497	262.797	487.923	330.706	70.3897	50.938	72.3213
Vitvi02g00620	XP_002282580.1 S-norcoclaurine synthase 1 isoform X1	-1.72128	1.18e-25	37.9464	12.8703	35.4605	40.697	37.6817	13.883	11.797	12.9308
Vitvi06g00802	NA	-1.93369	1.31e-25	12.6006	3.67852	11.7803	12.9277	13.0937	3.85072	3.68513	3.4997
Vitvi04g02205	XP_034683282.1monooxygenase 2-like; XP_034683280.1monooxygenase 2-like	-4.1956	2.22e-25	14.9821	0.965127	13.8611	20.6599	10.4254	1.1636	0.767015	0.964765
Vitvi14g01522	RVX06812.13-oxoacyl-[acyl-carrier-protein] reductase FabG	-3.26762	2.44e-25	256.943	29.8407	201.723	342.377	226.727	38.1801	17.4249	33.917
Vitvi13g01044	XP_002262846.2 serine/threonine-protein phosphatase BSL3	-3.1914	2.54e-25	5.53607	0.674879	4.59246	6.23524	5.78051	0.721852	0.675783	0.627001
Vitvi14g01560	NP_001268190.1Chloride channel protein CLC-b-like	-2.38857	6.03e-25	17.0031	3.64635	18.1986	14.7287	18.082	4.20986	3.54225	3.18696
Vitvi02g00238	XP_002272570.1 protein BRANCHLESS TRICHOME	-4.49985	8.34e-25	8.79989	0.441092	8.4137	7.70182	10.2842	0.396284	0.324619	0.602372
Vitvi08g01347	XP_002279238.1 TPRXL	-3.27281	9.18e-25	26.7104	3.14234	28.3102	24.9406	26.8804	3.44861	1.83994	4.13847
Vitvi19g00402	XP_002280117.1 formin-like protein 5 isoform X2	-2.43589	1e-24	11.3853	2.34627	9.63456	14.5929	9.92863	2.61097	2.01753	2.4103
Vitvi08g01137	XP_002275882.1 glutathione S-transferase L3	-1.66825	1.26e-24	172.632	60.6755	182.904	184.827	150.166	71.9975	54.0935	55.9354
Vitvi07g02020	XP_002271479.1 acyl-coenzyme A thioesterase 13	-1.9728	3.16e-24	41.4307	11.7627	40.7205	40.4818	43.0898	12.3321	12.3303	10.6257
Vitvi02g00790	XP_010663029.2 cellulose synthase-like protein D2	-3.25936	3.4e-24	62.6851	7.31273	48.563	82.7687	56.7238	7.8352	4.29858	9.80441
Vitvi18g02013	XP_002271656.1 eukaryotic peptide chain release factor subunit 1-3	-1.25787	4.02e-24	245.797	114.897	230.106	254.556	252.728	119.893	103.425	121.372
Vitvi02g00462	XP_019081775.1 kinesin-like protein KIN-UA; XP_034709118.1kinesin-like protein KIN-UA	-3.21995	4.67e-24	7.01112	0.813771	7.05296	7.69543	6.28499	0.801105	0.533188	1.10702
Vitvi14g00119	RVW39184.1 DnaJ-like subfamily B member 6	-1.87958	5.29e-24	647.29	194.765	600.526	751.952	589.393	170.636	227.691	185.969
Vitvi13g00046	XP_002273217.1 peptidyl-prolyl cis-trans isomerase CYP20-1	-1.85168	5.35e-24	22.8062	7.05111	24.1135	21.0313	23.2737	7.1522	7.22998	6.77117
Vitvi14g01354	XP_002281305.1PREDICTED: uncharacterized protein LOC100258293	-2.92264	6.44e-24	236.018	34.1989	193.458	323.295	191.3	24.6395	39.3359	38.6214
Vitvi05g00785	XP_010650117.1 phosphate transporter PHO1	-1.99634	7.26e-24	61.415	17.2855	59.4942	56.5121	68.2388	20.8588	16.1117	14.8859
Vitvi11g00071	RVW44050.1Subtilisin-like protease SBT1.8	-2.6584	9.11e-24	121.529	21.6101	130.824	89.4672	144.298	23.4322	24.0099	17.3883
Vitvi19g01690	XP_002263950.1 phosphoglycerate kinase, cytosolic	-1.31905	9.43e-24	734.098	328.763	734.633	752.284	715.377	377.563	309.763	298.963
Vitvi01g01629	XP_002279240.1 endoplasmic reticulum metallopeptidase 1 isoform X1	-2.51372	9.52e-24	26.5391	5.25586	26.7198	24.4111	28.4863	6.84871	3.70879	5.21008
Vitvi05g00816	XP_010650136.1PREDICTED: uncharacterized protein LOC104879302	-1.87914	1.17e-23	43.7317	13.2518	40.6801	49.214	41.3011	13.1454	12.1142	14.4958
Vitvi16g00952	XP_002279827.1 BAG family molecular chaperone regulator 1	-3.74188	1.28e-23	48.1022	3.99876	34.1006	71.2904	38.9156	5.80786	3.66821	2.52022
Vitvi14g01489	XP_002274297.1 CASP-like protein 1F2	-5.42647	1.49e-23	60.3618	1.65889	59.0069	41.9655	80.1131	3.15261	0.464847	1.35922
Vitvi18g00258	XP_002285864.1 protein disulfide-isomerase	-1.0607	1.57e-23	318.785	170.685	328.543	318.612	309.2	174.197	159.156	178.704
Vitvi13g04618	XP_002269458.1 trihelix transcription factor ASIL2	-2.76156	1.86e-23	8.90906	1.47137	8.03896	9.66695	9.02127	1.38784	1.21806	1.80822
Vitvi14g01800	XP_010660943.1PREDICTED: uncharacterized protein LOC104881674	-2.56086	1.93e-23	256.164	49.0209	264.153	220.867	283.471	64.2393	33.8142	49.0092
Vitvi03g00242	XP_003631558.1 protein EXORDIUM-like 5	-2.71633	3.11e-23	350.466	59.6877	322.764	287.533	441.1	44.9516	64.6968	69.4147
Vitvi03g00244	XP_002282927.1 amino acid transporter ANTL1	-1.75114	3.28e-23	40.9141	13.6568	42.1395	40.5283	40.0743	15.5775	11.4948	13.8983
Vitvi16g01359	XP_002273092.1 auxin-responsive protein SAUR32	-3.71366	4.21e-23	315.816	26.6651	273.986	370.182	303.282	33.1868	34.7704	12.0382
Vitvi07g00034	XP_002282102.1 probable galacturonosyltransferase 6 isoform X2	-2.34184	4.89e-23	84.1132	18.7204	83.2576	77.8479	91.234	23.6908	13.2351	19.2354
Vitvi06g00575	XP_002281102.1 probable sugar phosphate/phosphate translocator At3g11320	-2.17054	4.93e-23	26.0436	6.50775	24.1295	24.3706	29.6306	7.28496	5.74234	6.49596
Vitvi01g01855	XP_002275462.3 vacuolar-sorting receptor 6	-2.21409	6.17e-23	136.713	33.0053	137.337	141.364	131.439	33.438	23.3173	42.2606
Vitvi14g02948	XP_002278174.1PREDICTED: uncharacterized protein LOC100261750	-3.82641	6.71e-23	38.6493	3.03162	48.9001	22.8293	44.2186	2.56245	3.85955	2.67286
Vitvi11g00033	XP_002275524.1 auxin-responsive protein SAUR50	-4.1001	7.28e-23	26.2845	1.7405	25.2435	28.3676	25.2423	1.46389	0.824419	2.9332
Vitvi12g00101	XP_002282907.1 protein DETOXIFICATION 41	-2.49956	8.32e-23	114.453	22.8236	121.954	91.4713	129.932	24.1067	16.8249	27.5392
Vitvi06g00222	XP_002285429.1 chaperonin-like RbcX protein 2, chloroplastic	-1.5852	1.12e-22	32.3593	12.0804	31.0067	33.4007	32.6705	13.6382	11.0778	11.5251
Vitvi10g01016	XP_002268031.1 dihydroceramide fatty acyl 2-hydroxylase FAH1	-2.01646	1.19e-22	84.6832	23.5739	82.4716	78.806	92.772	28.786	18.9705	22.9651
Vitvi02g01778	XP_003631370.1 oleosin 1	-4.22167	1.36e-22	62.5808	3.83593	43.419	75.0593	69.2639	4.3164	1.82315	5.36822
Vitvi19g00612	XP_002274589.1 heterogeneous nuclear ribonucleoprotein 1	-1.78031	1.39e-22	60.5426	19.7321	54.6361	61.8811	65.1107	19.442	16.6903	23.0641
Vitvi14g00894	XP_002276386.1PREDICTED: uncharacterized protein LOC100262118	-2.64591	1.41e-22	71.5827	12.9386	77.1248	60.6346	76.9885	16.9732	8.70811	13.1346
Vitvi08g01539	XP_002283911.1 pyruvate kinase 1, cytosolic	-1.75809	2.23e-22	580.796	191.366	562.985	688.404	490.999	230.34	159.788	183.971
Vitvi06g01055	XP_002273485.1 protein YLS9	-2.15624	2.74e-22	693.362	173.602	572.494	854.72	652.873	193.429	128.864	198.512
Vitvi14g04155	CBI34250.3unnamed protein product, partial	-1.45231	3.3e-22	4875.75	1991.06	4521.32	5330.79	4775.14	2355.55	1736.77	1880.87
Vitvi18g04736	XP_010644028.1PREDICTED: uncharacterized protein LOC100261885 isoform X2	-6.38071	4.37e-22	2.80397	0.0324903	1.96178	3.97107	2.47908	0	0.0703463	0.0271245
Vitvi13g00575	XP_002274723.1 serine carboxypeptidase-like 27	-2.57123	5.22e-22	75.1357	14.2943	79.5833	63.93	81.8939	19.2052	9.98625	13.6915
Vitvi09g01314	XP_002275226.1 coatomer subunit beta-1	-4.26237	5.28e-22	4.87646	0.299127	4.85183	4.89131	4.88623	0.410936	0.114757	0.371689
Vitvi07g00172	XP_002275501.1 endo-1,3;1,4-beta-D-glucanase	-1.52371	6.15e-22	81.8116	31.8918	85.7988	80.2015	79.4345	34.2011	27.0583	34.4159
Vitvi01g00425	XP_034691464.1protein ESMERALDA 1 isoform X2	-2.38216	1.02e-21	67.1961	14.4836	63.6091	69.835	68.1441	15.8445	9.45936	18.1468
Vitvi12g02458	XP_002275507.1PREDICTED: uncharacterized protein LOC100247673	-12.1392	1.09e-21	246.869	0	207.536	362.214	170.856	0	0	0
Vitvi10g01606	XP_010655350.1PREDICTED: uncharacterized protein LOC104880450 isoform X2	-3.91072	1.39e-21	17.4773	1.3332	16.1902	18.2113	18.0304	1.95405	1.10046	0.945081
Vitvi08g01645	XP_002272687.3 protein SMG7	-1.4854	1.71e-21	43.1049	17.1104	37.6397	49.9111	41.7638	16.6275	17.1016	17.602
Vitvi09g00017	XP_002265171.1 pectinesterase	-5.5171	2.25e-21	27.4786	0.690584	28.6766	33.6362	20.123	1.50774	0.430072	0.133939
Vitvi10g01804	XP_010655565.2PREDICTED: uncharacterized protein LOC100244640	-4.28914	2.74e-21	9.70556	0.550325	7.18091	14.4234	7.51242	0.385194	0.365733	0.900048
Vitvi06g00772	XP_002269676.1 LOB domain-containing protein 15 isoform X1	-2.83186	3.05e-21	38.8175	6.13592	34.7197	44.9925	36.7403	6.81014	3.64407	7.95356
Vitvi01g02061	XP_019075743.1 probable nucleoredoxin 1	-2.34856	3.62e-21	280.003	61.3057	269.489	328.892	241.629	83.0691	56.568	44.28
Vitvi07g02521	XP_002265449.2 probable disease resistance protein At5g66900	-3.03275	3.96e-21	15.0113	2.0323	10.2539	22.0307	12.7493	2.25315	1.89319	1.95055
Vitvi11g00360	XP_002281292.2 leucine-rich repeat extensin-like protein 4	-4.07553	5.1e-21	404.304	27.0576	378.852	460.065	373.993	43.6369	9.60142	27.9345
Vitvi09g00023	XP_010654372.1 1-phosphatidylinositol-3-phosphate 5-kinase FAB1B	-1.65488	6.24e-21	20.1307	7.1448	17.7257	23.2844	19.3821	8.01074	5.88527	7.53839
Vitvi12g02466	XP_002274919.1PREDICTED: uncharacterized protein LOC100261290	-3.92234	6.48e-21	134.473	9.65486	143.87	182.811	76.738	5.6865	10.4808	12.7973
Vitvi04g01216	XP_010649202.1 lysM domain receptor-like kinase 4	-4.05338	7.69e-21	10.4104	0.72765	8.551	12.8451	9.83514	1.24071	0.381127	0.561109
Vitvi19g04214	RVW99510.1putative ribonuclease H protein	-2.82624	1.01e-20	64.1193	10.2394	61.602	69.8892	60.8665	11.1804	6.86887	12.6688
Vitvi07g04487	XP_034690308.1protein HEADING DATE 3A; AEG19545.1flowering locus T-like protein	-2.11955	1.1e-20	12.0572	3.06559	12.4914	12.5322	11.1478	2.99484	3.56836	2.63357
Vitvi05g01776	XP_002279066.3 calmodulin-4	-1.72585	1.13e-20	325.825	110.201	297.647	353.994	325.833	112.858	87.6185	130.125
Vitvi18g01639	XP_003634513.1 UPF0496 protein 4	-1.60252	1.6e-20	132.715	48.532	112.202	164.458	121.486	48.5859	46.8566	50.1537
Vitvi17g00466	XP_002262858.1 probable galacturonosyltransferase 11 isoform X1	-1.83276	2.07e-20	37.9509	11.9348	33.6816	37.5245	42.6465	11.6376	10.415	13.7517
Vitvi08g00761	XP_002268054.3 ferritin-4, chloroplastic	-4.15602	2.49e-20	58.9817	3.56114	52.5951	74.915	49.4351	2.05643	6.38352	2.24346
Vitvi14g01748	XP_002277054.2 ADP-ribosylation factor isoform X2	-1.73337	2.54e-20	29.6828	9.88979	28.7581	30.6057	29.6845	8.75543	10.8485	10.0654
Vitvi13g01613	XP_002271029.1 probable glycerol-3-phosphate dehydrogenase [NAD(+)] 1, cytosolic	-1.85622	3.02e-20	43.2952	13.3129	35.6598	53.4192	40.8065	13.4546	11.6225	14.8615
Vitvi13g00058	XP_019079979.1 zinc finger CCCH domain-containing protein 29-like isoform X1	-2.16984	3.4e-20	185.935	46.1794	165.635	188.846	203.323	37.512	40.0421	60.9841
Vitvi07g02034	XP_002267696.2 extradiol ring-cleavage dioxygenase	-1.83589	3.63e-20	72.8971	22.8359	73.5941	73.3665	71.7306	21.1141	18.986	28.4076
Vitvi18g01057	XP_002280655.1 1-acylglycerol-3-phosphate O-acyltransferase	-2.05267	4.35e-20	109.121	29.2354	87.0939	144.953	95.3154	33.3004	25.6322	28.7737
Vitvi03g01492	XP_002284074.1 probable pinoresinol-lariciresinol reductase 3	-1.75889	5.77e-20	22.9588	7.54651	25.1946	21.3385	22.3433	7.31289	8.19097	7.13567
Vitvi05g00272	XP_034686151.1nuclear autoantigenic sperm protein-like isoform X3	-2.49993	6.83e-20	11.7467	2.35005	11.4972	10.4594	13.2836	3.16399	1.96237	1.92377
Vitvi12g00081	XP_002283209.1 glutathione S-transferase F9	-1.21404	8.72e-20	458.645	220.828	471.991	434.25	469.695	212.597	219.368	230.518
Vitvi13g00501	XP_002279987.1 probable sugar phosphate/phosphate translocator At3g11320	-1.59634	8.73e-20	45.051	16.6878	40.4106	47.4727	47.2697	17.6165	14.2027	18.2442
Vitvi11g01674	XP_010656826.1 probable xyloglucan endotransglucosylase/hydrolase protein 23	-6.87596	9.69e-20	20.3112	0.209814	12.8751	30.1151	17.9435	0.23679	0	0.392654
Vitvi11g01676	XP_002274552.1 probable xyloglucan endotransglucosylase/hydrolase protein 23	-9.17904	1.11e-19	165.643	0.329546	116.067	199.453	181.407	0.229038	0	0.759601
Vitvi07g00934	XP_010652517.1PREDICTED: uncharacterized protein LOC100261941 isoform X1	-3.8341	1.36e-19	14.9585	1.21979	16.2545	15.3461	13.2748	1.90991	0.510169	1.23929
Vitvi13g00638	XP_002271552.1 ABC transporter G family member 28	-3.25452	1.55e-19	8.3132	0.985264	6.89347	9.58805	8.45808	1.51565	0.851919	0.588222
Vitvi13g00019	XP_002268925.1 auxin transporter-like protein 2	-2.89843	1.88e-19	19.547	2.91078	18.0663	17.0326	23.5422	2.89732	3.80556	2.02946
Vitvi13g02105	XP_002264332.1 copper transport protein ATX1	-1.14568	1.88e-19	435.618	220.312	435.213	420.336	451.305	237.893	207.697	215.345
Vitvi08g01546	XP_034693372.1 sulfite exporter TauE/SafE family protein 4	-2.19683	2.07e-19	305.709	75.0524	316.263	285.489	315.376	88.7595	49.2858	87.1118
Vitvi15g04531	XP_002263785.2 DUF21 domain-containing protein At2g14520	-3.74579	2.18e-19	15.1249	1.21815	17.1809	15.8337	12.3603	1.07164	1.93125	0.651578
Vitvi14g01846	XP_002276119.1PREDICTED: uncharacterized protein LOC100266380	-1.88645	2.36e-19	46.4978	14.0053	39.5278	59.0596	40.9061	15.3125	11.869	14.8346
Vitvi16g00034	XP_002265200.1 probable folate-biopterin transporter 7	-2.65874	3.02e-19	210.487	37.6833	230.186	176.693	224.581	54.6392	25.1079	33.3029
Vitvi13g04043	---NA---	-3.06281	3.4e-19	268.819	36.1909	231.466	341.742	233.248	56.7057	23.9512	27.9156
Vitvi03g00539	XP_002285299.1 cysteine proteinase RD21A	-1.34346	3.49e-19	292.989	129.286	279.888	302.312	296.766	144.155	106.59	137.113
Vitvi08g01206	XP_002266625.1 expansin-A6	-3.14801	4.74e-19	94.6184	12.1079	104.701	87.1136	92.0409	18.3477	6.1918	11.7843
Vitvi03g00517	XP_010647736.1 PI-PLC X domain-containing protein At5g67130	-2.90227	5.63e-19	22.056	3.3466	22.8838	17.6825	25.6017	4.56097	2.95779	2.52106
Vitvi18g02756	XP_003634369.1 cyclin-dependent kinase inhibitor 1C	-5.36096	5.97e-19	35.365	0.983582	28.2061	36.1468	41.7421	1.8278	1.12294	0
Vitvi06g00573	XP_010650954.1 neutral ceramidase	-1.60736	6.3e-19	158.699	58.4492	162.678	155.501	157.918	70.4107	45.7128	59.224
Vitvi13g04555	RVW70282.1putative disease resistance RPP13-like protein 1	-2.74736	6.49e-19	3.79416	0.632963	3.97853	4.34696	3.05701	0.670995	0.532474	0.695419
Vitvi05g01073	XP_002268004.1 ethylene-responsive transcription factor ERF062 isoform X1	-3.27883	7.57e-19	120.253	14.0817	123.171	98.4961	139.091	23.1751	9.12438	9.94575
Vitvi01g00501	XP_003631185.1 SEC14 cytosolic factor	-2.38092	7.72e-19	54.4266	11.8	59.0775	48.1257	56.0767	16.3004	9.72503	9.37457
Vitvi18g02379	XP_019071940.1 protein SUPPRESSOR OF npr1-1, CONSTITUTIVE 1-like isoform X1	-3.71058	8.23e-19	10.5827	0.911457	8.00828	14.7961	8.9437	1.01933	0.447318	1.26772
Vitvi01g00230	XP_002278677.2 aspartyl protease family protein 2	-6.152	8.32e-19	11.4196	0.156461	11.264	8.39541	14.5993	0	0.418088	0.0512936
Vitvi18g01221	XP_010664876.1 peroxidase 43 isoform X1	-4.79234	9e-19	15.1514	0.659318	16.028	14.0577	15.3687	1.19504	0.122365	0.660553
Vitvi11g04172	XP_010645384.1 RNA polymerase II C-terminal domain phosphatase-like 4	-1.891	9.46e-19	18.6993	5.62106	18.1092	18.6491	19.3395	5.89679	5.72297	5.24343
Vitvi10g02215	XP_002265300.1 kinesin-like protein KIN-14C	-4.14611	1.01e-18	3.21247	0.205227	3.45415	3.45073	2.73252	0.268345	0.188414	0.158921
Vitvi19g01484	XP_002271458.1 NAC domain-containing protein 21/22	-2.48326	1.01e-18	109.693	21.831	117.484	133.469	78.1244	29.2045	20.1458	16.1427
Vitvi01g00611	XP_002282178.3 protein SIEVE ELEMENT OCCLUSION C isoform X1	-2.76818	1.06e-18	11.0279	1.8146	12.8051	10.0127	10.2661	2.32898	1.89744	1.21737
Vitvi09g00178	XP_002275703.1PREDICTED: uncharacterized protein LOC100249711	-1.91531	1.06e-18	26.206	7.68392	23.2503	29.9831	25.3844	6.30735	8.16391	8.58052
Vitvi15g00792	XP_002276737.1 cucumber peeling cupredoxin	-2.13616	1.11e-18	63.0953	16.1084	61.3637	51.2114	76.7109	16.3492	16.0711	15.905
Vitvi07g02221	XP_002275699.1PREDICTED: uncharacterized protein LOC100253802	-3.1008	1.14e-18	88.0736	11.4635	70.5421	127.017	66.6616	16.0911	9.34417	8.95522
Vitvi01g01838	XP_002263926.1 alpha-1,4-glucan-protein synthase [UDP-forming] 2	-1.42452	1.19e-18	43.4812	18.05	41.4579	46.0918	42.8938	16.8246	16.9143	20.4111
Vitvi05g01318	XP_034684853.1ras-related protein RABA5c-like	-3.72622	1.39e-18	67.8365	5.85724	65.3857	58.6646	79.4592	8.37584	2.25131	6.94457
Vitvi11g00318	XP_002284313.1 aspartate aminotransferase, cytoplasmic	-1.27036	1.39e-18	345.626	159.257	338.455	405.375	293.049	159.446	147.745	170.581
Vitvi08g01214	XP_019077324.1 scarecrow-like protein 9	-1.13264	1.48e-18	55.9393	28.5457	55.254	57.6204	54.9436	31.0967	25.3736	29.1669
Vitvi08g00897	XP_002283975.1 alpha-L-arabinofuranosidase 1	-1.18538	1.52e-18	142.46	70.0753	151.186	135.324	140.87	71.8216	63.6315	74.7728
Vitvi17g00533	XP_002270994.2 LRR receptor-like serine/threonine-protein kinase FEI 2	-2.88025	1.83e-18	16.2318	2.51728	17.8597	14.7504	16.0854	3.64486	1.57851	2.32845
Vitvi08g01993	XP_002275199.1PREDICTED: uncharacterized protein LOC100241637	-7.35844	1.91e-18	519.299	3.60242	500.337	606.6	450.961	6.32399	0.578655	3.90462
Vitvi07g00376	XP_002274010.1 cellulose synthase-like protein D5	-5.06456	1.98e-18	3.5209	0.121493	3.71943	3.1522	3.69106	0.237048	0.127431	0
Vitvi07g02253	XP_002281797.1 protein RADIALIS-like 4; RVW12517.1Transcription factor RADIALIS	-5.97178	2.18e-18	4.61265	0.0755165	3.07108	6.44381	4.32305	0.0395369	0.121451	0.0655616
Vitvi07g00347	XP_003632381.1 bifunctional epoxide hydrolase 2	-1.28182	2.39e-18	101.511	46.7203	107.844	98.8075	97.881	53.2426	43.4476	43.4705
Vitvi06g00246	XP_002285314.3 lysM domain receptor-like kinase 3	-2.20661	2.74e-18	27.3835	6.67254	23.7066	25.1763	33.2675	6.99923	5.81223	7.20617
Vitvi10g01507	XP_019078326.1 transmembrane protein 53	-2.95555	3.15e-18	23.9189	3.50679	20.6384	25.9317	25.1866	4.48813	1.90509	4.12715
Vitvi11g01650	RVW30288.1Transcription factor bHLH146	-4.85413	3.19e-18	12.0476	0.505805	12.4838	11.1985	12.4605	1.0003	0.102426	0.414686
Vitvi04g00565	XP_010648728.1 HSP-interacting protein	-1.89538	3.42e-18	52.6343	15.8697	50.5665	56.3399	50.9965	17.8554	11.1271	18.6267
Vitvi13g01902	CBI25396.3unnamed protein product, partial	-13.4778	3.47e-18	347.946	0	129.676	610.639	303.524	0	0	0
Vitvi14g01413	XP_002279063.1 F-box protein At5g39250	-1.22538	3.54e-18	199.636	95.579	192.111	201.455	205.341	100.786	83.6848	102.266
Vitvi10g04299	RVX08594.1putative polyol transporter 4	-1.60546	3.93e-18	37.8339	13.9443	36.7839	37.7087	39.0092	14.421	11.2543	16.1577
Vitvi04g01596	XP_002272117.1 WAT1-related protein At5g64700	-2.31875	4.32e-18	38.8974	8.5772	38.1463	50.8541	27.6919	7.95752	9.73114	8.04295
Vitvi14g01657	XP_002272076.1 cytochrome P450 724B1	-11.227	6.65e-18	21.3086	0	13.089	34.0459	16.7909	0	0	0
Vitvi13g04773	XP_019079676.1 putative disease resistance RPP13-like protein 1 isoform X1	-2.01922	7.94e-18	9.96763	2.77138	10.6043	8.5531	10.7455	3.10545	2.33393	2.87477
Vitvi19g00518	XP_019072951.1 rab3 GTPase-activating protein catalytic subunit isoform X2	-1.58327	9.14e-18	28.9027	10.7843	26.7752	33.6161	26.3167	12.1021	9.00552	11.2451
Vitvi03g00262	XP_002283183.2 3-hydroxy-3-methylglutaryl-coenzyme A reductase	-1.21737	1e-17	146.381	69.8657	140.729	166.946	131.468	67.368	74.5967	67.6325
Vitvi15g01160	XP_002270914.1PREDICTED: uncharacterized protein At3g61260	-1.01336	1.09e-17	903.902	500.554	868.572	942.192	900.943	543.188	443.224	515.249
Vitvi10g04729	RVW51249.1Pyruvate kinase, cytosolic isozyme	-2.62607	1.45e-17	137.354	24.8337	97.9751	161.573	152.514	22.2126	20.8714	31.417
Vitvi14g01124	XP_002281016.3 protein PLASTID MOVEMENT IMPAIRED 2 isoform X2	-2.36198	1.58e-17	14.5852	3.14555	12.9711	19.2443	11.5402	3.09023	2.86572	3.48069
Vitvi08g01561	XP_002264613.1 polyadenylate-binding protein 7	-4.74092	1.84e-17	4.98958	0.226267	5.6245	4.75081	4.59344	0.38399	0.0674031	0.227409
Vitvi08g02209	XP_002272909.1 aldo-keto reductase family 4 member C9	-1.5385	1.98e-17	243.716	94.0814	269.78	209.931	251.438	95.9802	83.6364	102.628
Vitvi07g00600	NA	-3.26869	2.22e-17	85.0235	71.24	86.1783	82.6979	86.1944	75.8143	59.962	77.9436
Vitvi15g00958	XP_002263342.1 dynamin-related protein 5A	-2.91453	2.26e-17	15.6549	2.30668	10.7671	23.1378	13.0597	2.70279	2.01634	2.20092
Vitvi14g01330	XP_010660565.1 auxin transport protein BIG	-2.20854	2.39e-17	39.0407	9.46664	34.4892	45.6487	36.984	12.4195	6.08701	9.89343
Vitvi08g02368	XP_003632717.1 arabinogalactan peptide 13	-4.24024	2.97e-17	570.102	34.4694	689.752	458.282	562.271	68.1514	20.0248	15.232
Vitvi14g01368	XP_010660579.1 receptor-like protein kinase FERONIA	-1.4783	3.15e-17	86.537	34.5801	71.5157	104.568	83.5274	36.9053	32.1207	34.7145
Vitvi11g04066	---NA---	-2.73403	3.31e-17	41.7026	6.92632	42.5156	46.3256	36.2665	8.00635	8.34713	4.42548
Vitvi16g00831	XP_002267091.2 enolase	-3.05228	3.35e-17	1812.13	245.48	1632.27	2162.58	1641.55	388.231	123.038	225.172
Vitvi17g00578	XP_010663384.2 transcription factor bHLH47	-3.38232	3.36e-17	10.1897	1.07789	10.0443	12.4376	8.08712	0.982927	1.07356	1.17717
Vitvi11g00283	XP_034700041.1protein unc-13 homolog	-1.37522	3.52e-17	30.954	13.2691	26.6255	35.528	30.7085	13.5337	13.6126	12.661
Vitvi03g00338	XP_003631609.1 probable receptor-like serine/threonine-protein kinase At4g34500	-1.7663	3.6e-17	17.0832	5.61785	17.9661	18.5097	14.7739	6.58749	5.20883	5.05724
Vitvi17g00642	XP_002284667.1 probable xyloglucan 6-xylosyltransferase 5	-1.48028	3.67e-17	134.674	53.708	114.977	160.291	128.754	51.5289	48.9332	60.6619
Vitvi08g02288	XP_019077182.1 anthocyanidin 3-O-glucosyltransferase 4-like	-4.64502	3.79e-17	9.77886	0.459316	9.4257	7.56415	12.3467	0.534564	0.123157	0.720228
Vitvi06g00771	XP_002269918.1 peroxidase 4	-3.4034	4.04e-17	18.7512	1.94537	13.6916	29.1265	13.4355	1.98659	2.05265	1.79686
Vitvi06g01297	XP_002277270.1 P-loop NTPase domain-containing protein LPA1 homolog 2	-2.88813	4.49e-17	28.0569	4.22462	20.7655	39.3099	24.0952	4.28524	2.68335	5.70527
Vitvi03g01393	XP_010647176.1 putative amidase C869.01	-4.49605	4.83e-17	5.26589	0.260988	5.08533	4.90125	5.81107	0.284645	0.262315	0.236004
Vitvi13g00991	XP_002269556.1 cationic amino acid transporter 6, chloroplastic	-3.03951	5.28e-17	22.744	3.13039	21.4776	15.6157	31.1388	2.88914	2.46527	4.03676
Vitvi15g00595	XP_002275584.1PREDICTED: uncharacterized protein LOC100247848	-1.48819	5.59e-17	74.3135	29.6882	79.6696	71.4404	71.8306	30.7347	24.5472	33.7828
Vitvi06g00447	XP_002284037.1PREDICTED: uncharacterized protein LOC100248455	-1.4749	6.07e-17	350.554	141.388	322.778	346.512	382.372	147.424	116.668	160.072
Vitvi18g03373	NA	-10.5357	6.11e-17	10.4945	0	9.19887	11.5578	10.7269	0	0	0
Vitvi18g00006	XP_002274237.1 myosin heavy chain, fast skeletal muscle	-1.3518	6.36e-17	43.9164	19.2457	43.557	45.3972	42.7951	19.427	16.0668	22.2434
Vitvi06g01350	XP_002274374.1 zinc finger protein ZAT5	-3.80862	6.37e-17	27.2378	2.22652	21.9209	29.3677	30.4249	4.11929	1.38041	1.17986
Vitvi05g01763	XP_002271531.2 leucine-rich repeat extensin-like protein 3	-3.5959	7.5e-17	152.89	14.487	159.244	118.329	181.096	24.0999	6.53942	12.8216
Vitvi01g00362	XP_002283058.1 CDP-diacylglycerol--serine O-phosphatidyltransferase 1 isoform X1	-1.87873	7.55e-17	25.0887	7.52188	24.7261	25.8065	24.7336	6.26485	8.79011	7.51069
Vitvi01g00302	XP_002279433.1 transcription factor MYB24	-4.48714	7.85e-17	24.6959	1.17169	16.46	38.7415	18.8863	0.356742	1.75337	1.40496
Vitvi10g01675	XP_002277752.1 cysteine proteinase inhibitor 5-like	-1.48451	7.9e-17	222.042	88.2538	229.013	248.045	189.068	97.8926	90.2131	76.6555
Vitvi02g00650	XP_002281714.1 haloacid dehalogenase-like hydrolase domain-containing protein Sgpp isoform X2; XP_002281681.1 haloacid dehalogenase-like hydrolase domain-containing protein Sgpp isoform X1	-2.25918	8.07e-17	82.4011	19.3981	89.944	72.8619	84.3972	26.7498	13.4103	18.0343
Vitvi05g01306	XP_010650399.1 receptor-like kinase TMK4	-2.05238	8.09e-17	79.3614	21.5047	70.5247	85.7435	81.8161	28.0213	14.5393	21.9533
Vitvi08g01497	XP_010654050.1 1,4-alpha-glucan-branching enzyme 2-2, chloroplastic/amyloplastic isoform X1	-1.10645	8.62e-17	57.1392	29.5614	56.324	63.207	51.8866	29.1776	27.041	32.4657
Vitvi08g01506	XP_002283381.1 fructose-bisphosphate aldolase 1, cytoplasmic	-1.03906	8.62e-17	2112.6	1145.67	2035.5	2387.45	1914.84	1270.03	1043.22	1123.77
Vitvi12g02467	XP_002274859.1PREDICTED: uncharacterized protein LOC100266494	-1.96309	9.37e-17	306.94	87.9489	305.913	292.775	322.131	71.4874	77.8575	114.502
Vitvi05g02108	XP_002266082.1 xyloglucan endotransglucosylase/hydrolase 2	-10.774	1.01e-16	50.6216	0.0370768	32.1407	81.3131	38.411	0.11123	0	0
Vitvi08g04420	PSS15651.1Pre-mRNA-processing factor 40 A like	-8.09259	1.13e-16	162.228	0.688842	142.053	176.695	167.936	1.5809	0.485627	0
Vitvi12g02460	NA	-3.83225	1.13e-16	142.274	10.7937	138.317	220.482	68.0242	7.71739	14.224	10.4399
Vitvi15g01170	XP_010661741.1PREDICTED: uncharacterized protein LOC100253419 isoform X1	-2.38382	1.13e-16	12.3052	2.67015	12.3525	10.4844	14.0789	3.00242	2.00361	3.00441
Vitvi06g00393	XP_002284522.2 ankyrin repeat-containing protein At5g02620	-1.87297	1.2e-16	34.2918	10.5093	36.1574	33.8225	32.8955	13.5812	9.61178	8.33491
Vitvi14g00413	XP_034708110.1guanosine deaminase	-3.01282	1.26e-16	16.0597	2.21628	13.1811	22.4774	12.5206	2.59946	1.98031	2.06906
Vitvi02g01222	RVX02196.1 Alpha-monoglucosyldiacylglycerol synthase	-2.09123	1.3e-16	19.5652	5.13771	21.0997	22.6058	14.99	6.00059	4.31598	5.09655
Vitvi11g00057	XP_002277428.1PREDICTED: uncharacterized protein LOC100255995	-1.29964	1.31e-16	55.3322	25.1278	54.445	52.563	58.9886	25.6667	24.6266	25.0903
Vitvi08g00791	XP_002264939.1PREDICTED: uncharacterized protein LOC100263765	-2.17275	1.56e-16	188.575	46.7985	134.39	232.706	198.628	57.038	34.7831	48.5742
Vitvi13g00585	CBI31479.3unnamed protein product, partial	-2.30322	1.65e-16	29.8395	6.782	28.5363	36.7164	24.2658	8.36684	4.5125	7.46666
Vitvi02g00211	XP_002280885.1 stellacyanin	-2.37009	1.66e-16	88.3951	19.338	82.1737	71.0177	111.994	21.3528	15.0747	21.5865
Vitvi10g02343	XP_003635272.1 clathrin light chain 1	-1.42086	1.96e-16	79.6964	33.3286	74.609	87.4695	77.0106	37.7469	26.669	35.5699
Vitvi12g00685	XP_002269977.2 histidine kinase 2	-1.80447	1.96e-16	9.59344	3.06536	8.64283	10.1251	10.0124	3.57702	3.21661	2.40244
Vitvi08g01844	A7PW81.1RecName: Full=Polygalacturonase inhibitor; AltName: Full=Polygalacturonase-inhibiting protein; Short=PGIG; Flags: Precursor	-2.47266	2.16e-16	233.785	47.4944	249.121	218.84	233.394	72.2998	34.3779	35.8056
Vitvi19g00423	XP_010644342.1 protein ACCELERATED CELL DEATH 6	-10.3831	2.31e-16	9.28874	0	7.85909	10.7807	9.22644	0	0	0
Vitvi04g01918	XP_010648820.2PREDICTED: uncharacterized protein LOC104879055	-3.3417	2.81e-16	36.2842	3.89978	27.8688	43.9285	37.0555	2.17443	4.34167	5.18323
Vitvi08g04244	KAB2013601.1hypothetical protein ES319_D09G167000v1	-4.14624	2.95e-16	352.373	22.6862	337.375	356.995	362.749	26.7777	5.75798	35.523
Vitvi01g00388	XP_002284089.1PREDICTED: uncharacterized protein LOC100242324	-3.02966	5.01e-16	182.105	24.7228	107.495	288.046	150.775	27.1731	18.632	28.3633
Vitvi05g00540	XP_002283073.1 serine/threonine-protein kinase HT1	-1.40948	5.46e-16	26.1582	11.0271	27.2912	24.9512	26.2324	12.3681	10.5535	10.1597
Vitvi08g01670	XP_003632729.1 putative methyltransferase DDB_G0268948	-5.54733	5.67e-16	23.6175	0.596599	16.0856	39.6549	15.1122	1.10413	0.0753711	0.610301
Vitvi05g04064	RVW55653.1Nuclear export mediator factor NEMF-like	-2.60733	5.91e-16	23.9759	4.45017	23.7522	28.6279	19.5475	6.21933	3.26374	3.86743
Vitvi07g02528	NA	-1.92193	6.84e-16	34.5872	10.1055	27.0318	44.8957	31.8341	8.86949	9.98182	11.4653
Vitvi03g04002	XP_002267070.2PREDICTED: uncharacterized protein LOC100245966	-1.79137	7.2e-16	8.44305	2.7137	7.38417	9.22613	8.71885	2.86336	2.81465	2.46309
Vitvi01g01788	CBI29275.3unnamed protein product, partial	-1.08693	7.89e-16	313.692	164.457	325.895	326.687	288.493	174.397	170.845	148.13
Vitvi14g01821	XP_002280547.1 peroxidase 31	-1.94083	8.45e-16	183.241	53.3949	169.159	214.901	165.664	62.2176	35.6572	62.3099
Vitvi05g00183	XP_010649613.1 protein GFS12 isoform X1	-1.29943	8.47e-16	8.7777	3.99145	8.50983	9.3945	8.42877	4.29868	3.48357	4.19209
Vitvi14g00417	XP_010659928.1 probable serine/threonine-protein kinase WNK9	-1.69747	8.7e-16	66.2927	22.9974	61.85	63.7499	73.278	28.257	17.6751	23.0602
Vitvi02g00095	CBI34449.3unnamed protein product, partial	-1.79908	8.95e-16	40.5809	13.0362	39.7332	42.3574	39.652	15.4454	13.0603	10.6029
Vitvi14g01633	XP_002271245.1 BAG family molecular chaperone regulator 1	-4.12139	8.97e-16	138.691	9.12705	131.936	117.357	166.781	18.1598	5.422	3.79934
Vitvi11g00195	XP_002279746.4 1-aminocyclopropane-1-carboxylate oxidase 1	-12.2611	9.07e-16	66.7905	0.0106163	33.9214	131.543	34.9068	0	0.031849	0
Vitvi18g00183	XP_003634361.1PREDICTED: uncharacterized protein LOC100854733	-1.51121	1.04e-15	257.49	101.446	269.797	233.424	269.25	123.638	88.2494	92.4517
Vitvi02g00604	XP_002282904.1 probable receptor-like protein kinase At5g47070	-1.23926	1.18e-15	102.97	48.6151	93.1609	106.997	108.751	44.6215	49.1069	52.1169
Vitvi08g02283	XP_002264701.2 DEAD-box ATP-dependent RNA helicase 38 isoform X1; XP_019077232.1 DEAD-box ATP-dependent RNA helicase 38	-1.73434	1.2e-15	10.1457	3.88474	10.5344	10.3327	9.56992	3.62676	3.74983	4.27764
Vitvi09g00444	XP_034696116.1aromatic aminotransferase ISS1	-1.84747	1.23e-15	86.4043	27.0708	89.2578	71.3172	98.6379	31.319	21.2787	28.6148
Vitvi07g00691	XP_003632432.1 xyloglucan galactosyltransferase KATAMARI1 homolog	-1.81883	1.27e-15	34.7854	11.0586	30.5364	39.9473	33.8725	12.9419	8.0109	12.223
Vitvi08g01195	XP_010654287.1PREDICTED: uncharacterized protein LOC104880169	-6.06618	1.36e-15	5.28693	0.0802555	3.32447	8.83401	3.70233	0.0764268	0.16434	0
Vitvi06g01542	XP_002272805.2 uncharacterized calcium-binding protein At1g02270	-1.9495	1.62e-15	17.8592	5.19057	17.3374	15.8616	20.3785	6.01543	5.13877	4.41751
Vitvi18g01628	XP_002265955.1 cellulose synthase A catalytic subunit 2 [UDP-forming]	-1.93132	1.67e-15	125.999	36.9351	112.014	150.45	115.534	42.9352	24.7654	43.1045
Vitvi19g02208	XP_010644786.1PREDICTED: uncharacterized protein LOC100250505 isoform X2	-2.24576	1.69e-15	3.96766	0.942227	4.01352	4.22755	3.66192	0.98567	0.70118	1.13983
Vitvi03g04227	XP_010648025.1 kinesin-like protein NACK2 isoform X1	-6.75948	1.89e-15	24.3168	0.200084	27.4727	22.3199	23.1578	0	0.600252	0
Vitvi07g01054	XP_002272478.1 purple acid phosphatase 15	-1.55986	2.25e-15	24.0737	9.18105	23.9253	24.4411	23.8546	11.3288	7.35633	8.85806
Vitvi13g01234	XP_002271241.2 phospholipid-transporting ATPase 1	-1.52837	2.25e-15	21.7958	8.40845	19.3623	27.2789	18.7461	9.27976	7.42792	8.51767
Vitvi01g00379	XP_002284010.1PREDICTED: uncharacterized protein LOC100262828	-1.61087	2.27e-15	98.3976	35.9623	84.3013	99.8264	111.065	34.1636	35.0224	38.7008
Vitvi01g02099	XP_002271877.2 glycosyltransferase family 92 protein RCOM_0530710	-1.48021	2.66e-15	40.8043	16.3331	34.8921	47.4354	40.0853	17.217	13.6339	18.1485
Vitvi07g02188	XP_002263386.1 glutathione S-transferase F13; XP_002263424.1 glutathione S-transferase F13	-2.66097	2.81e-15	23.5891	4.19798	29.9363	22.5183	18.3129	5.65431	3.75173	3.18791
Vitvi19g00697	XP_010644596.1 cellulose synthase-like protein E1	-1.70044	2.89e-15	45.382	15.7164	42.9051	41.5684	51.6725	19.2832	13.5135	14.3525
Vitvi09g00018	XP_002265217.1 pectinesterase 3	-2.73676	2.95e-15	325.008	54.4242	289.716	443.553	241.755	80.8759	31.6459	50.7508
Vitvi18g04765	CBI17009.3unnamed protein product, partial	-2.55252	3.03e-15	30.2409	5.82088	31.3998	35.4115	23.9114	7.7892	4.54003	5.13342
Vitvi19g00416	XP_003634700.1PREDICTED: uncharacterized protein LOC100241773	-1.51816	3.12e-15	52.5151	20.5552	48.3213	54.7097	54.5143	22.3546	15.6959	23.615
Vitvi18g01878	NA	-10.04	3.16e-15	3.26759	0	3.5477	3.60485	2.65021	0	0	0
Vitvi05g01833	XP_002268697.1 late embryogenesis abundant protein D-29	-4.54622	3.19e-15	11.8477	0.588283	8.09335	16.0508	11.3991	1.14919	0.156895	0.458764
Vitvi08g04419	PWA88096.1hypothetical protein CTI12_AA124600	-7.26377	3.71e-15	1058.04	7.90099	913.872	1304.68	955.58	18.6227	2.35554	2.72478
Vitvi17g00044	XP_002284474.1 mitochondrial phosphate carrier protein 3, mitochondrial	-1.19893	3.87e-15	482.494	235.145	468.617	488.827	490.039	239.109	197.824	268.502
Vitvi13g04772	CAN60967.1hypothetical protein VITISV_017509	-10.1108	3.9e-15	55.0533	0	58.8791	42.8163	63.4646	0	0	0
Vitvi04g00104	XP_002279173.2 probable leucine-rich repeat receptor-like protein kinase At1g68400	-2.15673	4.85e-15	24.3272	6.10183	19.7469	29.2304	24.0043	5.98229	4.45086	7.87235
Vitvi13g04736	CAN83754.1hypothetical protein VITISV_032967	-3.25666	5.59e-15	3.23084	0.365327	3.54819	3.36759	2.77672	0.270063	0.474052	0.351866
Vitvi09g00159	XP_010654508.1 formin-like protein 7	-2.50783	5.87e-15	201.438	39.8479	183.106	222.213	198.994	51.8424	20.609	47.0922
Vitvi07g00626	XP_002272501.1 serine/threonine-protein kinase 38-like	-2.35714	6.19e-15	11.9627	2.65398	12.6385	12.0351	11.2146	3.67403	1.89444	2.39345
Vitvi02g01777	XP_002273584.1 ubiquitin carboxyl-terminal hydrolase 3	-1.48822	6.68e-15	107.908	43.2043	120.42	94.5061	108.798	49.446	37.1487	43.0182
Vitvi11g01385	CAN82800.1hypothetical protein VITISV_022699	-2.16865	7.23e-15	214.932	53.9526	202.997	193.457	248.341	59.0742	35.3453	67.4383
Vitvi02g00258	XP_019072376.1 subtilisin-like protease SBT3.5 isoform X1	-6.67408	7.68e-15	4.20478	0.0368314	4.33073	3.7407	4.54292	0	0.110494	0
Vitvi15g01539	XP_002268892.1 protein NTM1-like 9 isoform X3	-1.48708	7.68e-15	120.839	47.8779	102.468	151.258	108.79	46.232	43.7259	53.6756
Vitvi05g04506	XP_034686132.1uncharacterized protein LOC117914778 isoform X1	-9.94271	7.8e-15	8.03953	0	7.74353	9.88598	6.48909	0	0	0
Vitvi12g00059	XP_002279329.1 conserved oligomeric Golgi complex subunit 5	-1.48528	8.2e-15	36.4935	14.5174	31.8503	43.5874	34.0427	14.2276	12.4559	16.8688
Vitvi11g01399	XP_002284090.1 protein SPEAR3	-3.00215	8.56e-15	10.5415	1.46898	10.2744	12.091	9.25911	1.19654	1.13608	2.07433
Vitvi04g01339	XP_002265700.4 benzoate carboxyl methyltransferase	-5.59307	8.72e-15	6.21897	0.152622	5.85037	6.66711	6.13944	0.271577	0.111232	0.0750565
Vitvi07g01128	XP_002263362.1 ras-related protein RABA5e	-1.63047	9.18e-15	125.803	45.0423	120.095	132.303	125.012	35.4012	52.1065	47.6191
Vitvi10g01032	XP_010655770.1 berberine bridge enzyme-like 14	-1.61346	9.54e-15	33.8999	12.2336	33.1091	39.1394	29.4512	11.2631	14.2538	11.1838
Vitvi15g00017	XP_010661185.1 disease resistance protein RGA2 isoform X2	-2.40998	1.14e-14	12.1758	2.54292	9.09282	16.644	10.7907	2.26906	2.05532	3.30438
Vitvi13g01972	XP_003633476.1PREDICTED: uncharacterized protein LOC100854071	-4.18204	1.22e-14	24.1672	1.49921	13.311	41.4017	17.7887	2.38687	0.639208	1.47157
Vitvi07g02675	XP_002281478.1 trafficking protein particle complex subunit 12-like	-1.6384	1.26e-14	32.9986	11.9331	33.0952	30.7159	35.1846	13.3387	9.79824	12.6622
Vitvi04g01141	XP_010649250.1PREDICTED: uncharacterized protein LOC100241127	-1.65983	1.39e-14	20.0498	7.13418	18.4748	21.497	20.1775	8.60711	5.332	7.46341
Vitvi14g00253	XP_002284763.1 peroxisomal adenine nucleotide carrier 1	-1.19994	1.48e-14	72.0739	35.0782	69.7887	77.9012	68.532	37.0153	29.3491	38.87
Vitvi04g01909	XP_002285090.3 probable carboxylesterase 17	-2.06607	1.6e-14	37.4435	10.0234	42.8988	30.6955	38.7362	8.97916	8.81209	12.2791
Vitvi16g01561	CAC18730.1NADH glutamate dehydrogenase	-1.73529	1.64e-14	32.0224	10.6778	35.4362	30.788	29.8431	10.7977	12.5627	8.67283
Vitvi02g01399	XP_002276504.1 CASP-like protein 4A4	-1.19118	1.86e-14	74.679	36.4406	77.444	74.9686	71.6245	34.9944	35.5958	38.7317
Vitvi05g01603	XP_002276507.1 protein IQ-DOMAIN 14	-1.14819	1.88e-14	145.421	73.2612	149.079	138.547	148.635	76.817	77.3388	65.6277
Vitvi01g01357	XP_002270620.1 uridine-cytidine kinase C isoform X1	-2.34021	2.11e-14	7.26892	1.60356	8.84751	6.64006	6.31918	1.42811	1.40913	1.97345
Vitvi03g01490	NP_001268171.1isoflavone reductase-like protein 5; NP_001268158.1isoflavone reductase-like protein 6; XP_002284006.1 isoflavone reductase-like protein; XP_002284000.1 isoflavone reductase-like protein	-2.27131	2.26e-14	266.773	72.1806	324.039	194.411	281.867	56.9884	64.6766	94.8767
Vitvi17g00645	XP_002284698.1PREDICTED: uncharacterized protein LOC100260477	-5.46755	2.26e-14	10.2817	0.268511	9.82366	6.33258	14.689	0.4422	0.271674	0.0916592
Vitvi14g01596	XP_002265308.1 lysine histidine transporter 1	-2.41827	2.4e-14	122.025	25.1553	96.9049	178.206	90.9636	19.116	23.3562	32.9936
Vitvi06g00295	XP_010651152.1 F-box/kelch-repeat protein At5g60570	-1.57169	2.41e-14	134.012	50.3704	125.001	129.621	147.413	42.8551	47.3441	60.912
Vitvi04g00301	XP_002281263.1 probable glycosyltransferase At5g03795	-1.38327	2.62e-14	33.2491	14.2103	29.91	40.0818	29.7557	15.6862	12.3906	14.5541
Vitvi19g01767	XP_002265771.3 aspartic proteinase nepenthesin-2	-3.49386	2.69e-14	54.9194	5.54245	52.4443	57.7941	54.5197	9.04239	1.85179	5.73317
Vitvi02g00777	XP_002277481.1PREDICTED: uncharacterized protein LOC100260748	-1.29588	2.78e-14	41.4284	18.8945	39.7711	45.0291	39.4852	21.0488	16.4108	19.2238
Vitvi14g01829	XP_002280785.1PREDICTED: uncharacterized protein LOC100262740	-1.2687	2.93e-14	60.9846	28.3575	59.8568	60.1227	62.9742	29.3505	24.7157	31.0061
Vitvi07g04646	XP_003635615.2 phosphoenolpyruvate carboxykinase [ATP]	-2.10638	2.98e-14	3749.24	976.303	3932.42	4025.28	3290.03	1215.3	572.974	1140.64
Vitvi07g00341	XP_002270639.1 indole-3-acetic acid-induced protein ARG2	-3.0129	3.14e-14	5570.24	778.896	5382.37	5759.14	5569.2	1110.71	306.375	919.598
Vitvi14g01591	XP_002270625.2 kelch repeat-containing protein At3g27220	-2.75088	3.26e-14	88.0944	14.3353	65.5253	139.829	58.9289	10.7151	15.0611	17.2297
Vitvi04g01453	XP_002267782.1 glutamic acid-rich protein	-5.77738	3.38e-14	9.04392	0.204727	11.4097	5.64973	10.0723	0.522469	0.091711	0
Vitvi01g04082	---NA---	-2.88191	3.42e-14	60.5096	9.25874	54.7259	63.7276	63.0752	8.07604	5.67047	14.0297
Vitvi18g01648	XP_002266148.1 WAT1-related protein At1g43650 isoform X1	-3.23406	3.5e-14	53.8438	6.54449	60.4459	37.7967	63.2887	11.0851	4.02946	4.51886
Vitvi17g01003	XP_002277247.1 RPM1-interacting protein 4	-1.80812	3.65e-14	55.1069	17.5443	55.9208	67.1369	42.263	19.0748	14.5542	19.0039
Vitvi17g00755	XP_002283525.1 LIM domain-containing protein WLIM1	-1.35323	3.87e-14	301.757	132.417	308.234	264.569	332.468	143.809	129.13	124.312
Vitvi17g00563	XP_002274303.1 ABC transporter A family member 7	-1.51764	3.96e-14	14.0839	5.50044	12.5061	16.4247	13.321	5.97268	4.52696	6.00169
Vitvi02g00419	XP_034712001.1molybdenum cofactor sulfurase-like	-1.71986	3.97e-14	12.6784	4.27486	12.3945	11.8374	13.8032	3.71374	4.71703	4.39382
Vitvi04g01571	XP_019075115.1 rab escort protein 1	-1.22977	4.01e-14	19.7966	9.41341	19.3494	22.0339	18.0064	10.0239	8.84443	9.37195
Vitvi08g01914	XP_002284060.1 probable glycosyltransferase STELLO2	-1.17793	4.12e-14	16.4414	8.08988	15.8138	17.8209	15.6895	8.52077	8.17952	7.56936
Vitvi03g01490	NP_001268171.1isoflavone reductase-like protein 5; NP_001268158.1isoflavone reductase-like protein 6; XP_002284006.1 isoflavone reductase-like protein; XP_002284000.1 isoflavone reductase-like protein	-2.45418	4.5e-14	266.773	72.1806	324.039	194.411	281.867	56.9884	64.6766	94.8767
Vitvi13g00092	XP_002273218.1 inactive receptor-like serine/threonine-protein kinase At2g40270	-1.77456	5.01e-14	85.8539	28.1605	76.0336	95.5016	86.0264	36.0279	19.6611	28.7925
Vitvi07g04559	XP_034689798.1ABC transporter D family member 1	-1.71044	5.09e-14	71.6937	24.5443	67.0073	79.1463	68.9275	27.9193	16.7892	28.9244
Vitvi14g01404	XP_034707747.12-hydroxy-6-oxononadienedioate/2-hydroxy-6-oxononatrienedioate hydrolase-like	-4.71669	5.98e-14	6.55967	0.30135	8.36403	5.14473	6.17024	0.514386	0.105341	0.284325
Vitvi09g01274	XP_002272318.1 protein HEADING DATE REPRESSOR 1 isoform X1; XP_019077849.1 protein HEADING DATE REPRESSOR 1 isoform X2	-1.42675	6.1e-14	9.2462	3.83076	8.6162	10.5589	8.56351	3.80748	3.52828	4.15652
Vitvi14g00490	XP_002264002.1 E3 ubiquitin protein ligase DRIP2 isoform X1	-1.87629	6.7e-14	14.3144	4.35125	12.9986	14.4345	15.5101	3.79761	3.93954	5.3166
Vitvi06g01580	XP_002285740.1PREDICTED: uncharacterized protein LOC100260500	-1.25469	6.91e-14	74.6856	35.1201	74.6251	68.9265	80.5052	38.3912	31.1819	35.7872
Vitvi06g00843	XP_002263126.1 calcium uniporter protein 6, mitochondrial	-2.0061	7.97e-14	39.8377	10.9418	31.9545	55.7055	31.8532	10.0883	11.0616	11.6754
Vitvi15g04651	CBI39675.3unnamed protein product, partial	-1.2042	7.97e-14	1151.55	560.231	1169.52	1130.63	1154.5	652.05	456.51	572.132
Vitvi07g01796	XP_034691536.1protein CELLULOSE SYNTHASE INTERACTIVE 1	-1.93381	8.68e-14	82.6382	24.2735	75.1669	90.1197	82.6281	28.8359	15.141	28.8437
Vitvi11g00521	XP_002282469.2PREDICTED: uncharacterized protein LOC100261097 isoform X1	-2.47985	8.68e-14	2.08008	0.415315	1.85946	2.35565	2.02513	0.46205	0.419044	0.364852
Vitvi14g01965	XP_010661071.1 beta-1,3-galactosyltransferase GALT1	-2.26998	8.81e-14	16.7405	3.84101	12.1951	24.3439	13.6826	4.32041	3.71155	3.49107
Vitvi11g00315	XP_002284283.1 peroxisomal fatty acid beta-oxidation multifunctional protein AIM1	-1.52742	8.92e-14	70.2623	27.3853	73.5231	67.0514	70.2123	35.0488	22.2445	24.8625
Vitvi08g04140	RVX00714.1Receptor-like protein kinase FERONIA	-2.14145	9.38e-14	178.737	45.4605	151.996	206.555	177.661	57.7116	26.7673	51.9026
Vitvi10g00391	XP_010646967.1 probable ADP-ribosylation factor GTPase-activating protein AGD5	-1.62895	9.38e-14	61.3427	22.222	53.8754	68.8144	61.3385	24.8074	16.1797	25.6787
Vitvi18g00691	XP_002285141.1 peamaclein	-2.19719	9.98e-14	3690.05	905.836	3921.66	3477.99	3670.49	1079.92	508.136	1129.45
Vitvi04g01389	XP_010649088.1 beta-galactosidase 3	-2.96831	1.05e-13	37.8974	5.44498	30.3955	46.422	36.8748	6.51219	2.31162	7.51114
Vitvi08g02143	CAN69575.1hypothetical protein VITISV_028612	-2.97725	1.2e-13	259.899	37.0315	189.836	379.152	210.708	54.9885	20.6453	35.4605
Vitvi06g00285	XP_002285132.1 cyclin-dependent kinase inhibitor 1C-like	-2.42781	1.31e-13	77.2303	16.1848	66.9679	88.4327	76.2905	23.8726	9.27135	15.4104
Vitvi11g00035	XP_034699501.1protein SMALL AUXIN UP-REGULATED RNA 10-like	-3.36286	1.4e-13	18.7752	1.94594	17.7275	19.1572	19.441	1.08885	2.94341	1.80558
Vitvi01g00793	XP_002264873.1 probable alpha,alpha-trehalose-phosphate synthase [UDP-forming] 10 isoform X1	-1.5998	1.43e-13	75.3829	27.5273	67.4439	97.9488	60.756	29.726	29.045	23.811
Vitvi18g00351	XP_002284291.3PREDICTED: uncharacterized protein LOC100257505	-1.79531	1.51e-13	38.3735	12.251	31.7668	52.3766	30.9769	12.4672	11.0431	13.2427
Vitvi07g00787	XP_002265100.1 probable pectate lyase 8	-8.12108	1.57e-13	38.0912	0.167379	48.8936	21.8647	43.5153	0.393409	0	0.108728
Vitvi14g02924	RVW20808.1hypothetical protein CK203_114709	-9.64176	1.62e-13	32.1238	0	42.2626	25.4875	28.6213	0	0	0
Vitvi05g01419	CBI39179.3unnamed protein product, partial	-3.57094	1.72e-13	13.5747	1.30862	13.1039	11.9151	15.7052	1.60666	0.987082	1.33211
Vitvi10g00657	XP_002264038.2 MACPF domain-containing protein CAD1 isoform X1	-1.72066	1.8e-13	32.8316	11.1466	29.0449	37.9847	31.4652	11.6087	8.19556	13.6354
Vitvi15g00735	XP_002279521.1 LOB domain-containing protein 18	-6.99702	1.86e-13	7.85488	0.081233	6.691	7.81262	9.06102	0.172279	0	0.0714199
Vitvi04g00764	XP_002263161.1 protein YLS9	-5.33545	1.97e-13	14.7023	0.44052	12.5012	16.1367	15.469	1.00202	0	0.319537
Vitvi03g00274	XP_010645442.1 probable cellulose synthase A catalytic subunit 5 [UDP-forming]	-1.51535	2.03e-13	39.3476	15.3648	33.1288	48.0703	36.8438	17.787	12.2283	16.0791
Vitvi08g01188	XP_002264434.1 putative E3 ubiquitin-protein ligase XBAT31	-1.4642	2.04e-13	312.691	125.921	322.816	310.816	304.442	100.249	145.669	131.846
Vitvi10g00394	XP_034698228.1transmembrane protein 184 homolog DDB_G0279555-like	-1.01183	2.14e-13	132.499	73.3868	131.234	133.354	132.909	80.891	73.2075	66.062
Vitvi01g01773	XP_002267902.1 E3 ubiquitin-protein ligase ORTHRUS 2 isoform X1	-2.4223	2.23e-13	10.2198	2.15696	10.9075	10.162	9.58991	3.25349	1.75207	1.46533
Vitvi03g00080	XP_019074465.1PREDICTED: uncharacterized protein LOC109122358 isoform X1	-3.33818	2.39e-13	66.6169	7.40262	54.0867	94.1209	51.6431	13.3208	3.85628	5.03077
Vitvi05g02139	XP_003632066.1 CMP-sialic acid transporter 2	-1.1197	2.78e-13	51.0789	26.1218	47.7496	58.4722	47.015	25.8213	25.8197	26.7243
Vitvi12g02457	XP_002275551.1PREDICTED: uncharacterized protein LOC100242538	-9.72499	2.79e-13	45.6694	0	27.2596	67.5848	42.1637	0	0	0
Vitvi10g02346	RVX08453.1 Bifunctional epoxide hydrolase 2	-1.50602	2.81e-13	46.3657	18.2084	49.7515	46.5257	42.82	16.1664	16.1988	22.26
Vitvi11g00919	XP_002266644.2 L-arabinokinase isoform X2	-6.47508	2.81e-13	3.11595	0.0475813	3.30417	3.79633	2.24735	0.142744	0	0
Vitvi19g00243	XP_002282190.1 MLO-like protein 11	-1.38172	2.82e-13	46.8285	20.1705	44.0415	47.8005	48.6435	24.973	16.8004	18.7382
Vitvi07g00495	XP_010652311.1PREDICTED: uncharacterized protein LOC100253767	-1.17675	2.91e-13	54.0411	26.5491	49.3311	61.7617	51.0304	24.2475	26.5288	28.871
Vitvi13g04714	XP_019079340.1 separase isoform X5	-1.5147	2.99e-13	25.7415	10.085	25.8067	27.2197	24.1981	10.2209	8.5268	11.5073
Vitvi05g00235	NP_001268197.11-Cys peroxiredoxin	-4.36463	3.02e-13	22.5494	1.19274	25.9883	25.4832	16.1768	1.59017	1.85621	0.131844
Vitvi04g01795	XP_002280460.1 17.1 kDa class II heat shock protein	-3.51054	3.62e-13	619.251	60.8321	519.102	914.473	424.176	104.075	23.0581	55.3633
Vitvi14g01745	XP_034706127.1polygalacturonase At1g48100	-10.2497	3.89e-13	7.49116	0	2.81391	14.7849	4.87471	0	0	0
Vitvi11g04368	CAN64550.1hypothetical protein VITISV_026049	-9.49156	3.93e-13	24.5452	0	30.5444	19.1539	23.9373	0	0	0
Vitvi16g01796	CBI24571.3unnamed protein product, partial	-6.89196	4.61e-13	23.7751	0.211466	26.0015	25.4283	19.8955	0.284645	0.349753	0
Vitvi13g00199	XP_002281209.1 leukotriene A-4 hydrolase homolog	-1.10383	4.95e-13	42.0469	21.9133	45.135	40.8266	40.1791	24.4333	19.4295	21.8772
Vitvi07g04520	XP_019076547.1 probable disease resistance protein At5g66900	-3.59531	5.11e-13	10.3229	0.962432	7.26902	13.2149	10.4848	0.775144	0.476224	1.63593
Vitvi18g00577	XP_002283625.1 probable beta-1,4-xylosyltransferase IRX9H	-1.50837	5.17e-13	13.6309	5.40203	11.6669	15.3873	13.8386	5.36954	5.06051	5.77604
Vitvi08g00999	XP_034693027.1phosphoglycerate kinase-like	-1.99962	5.19e-13	6.88343	1.93313	6.66046	6.97694	7.0129	1.90006	1.55645	2.34287
Vitvi04g04286	---NA---	-1.76016	5.24e-13	80.2791	26.5758	78.4815	92.0543	70.3014	30.2012	22.2093	27.3168
Vitvi11g01683	NA	-6.29143	5.29e-13	12.9834	0.195265	6.13426	20.1017	12.7142	0.274209	0.0842326	0.227352
Vitvi13g00658	XP_002273155.1 UDP-D-xylose:L-fucose alpha-1,3-D-xylosyltransferase MGP4	-1.89931	5.33e-13	12.0473	3.64807	12.9486	11.4417	11.7517	4.60048	3.03421	3.30951
Vitvi18g00434	XP_002284086.2 serine/threonine-protein phosphatase 2A activator	-1.18016	5.46e-13	53.2393	26.2966	50.0954	58.1615	51.4611	30.7893	22.8005	25.3
Vitvi19g00706	XP_002270197.1 SEC14 cytosolic factor	-1.83456	5.68e-13	126.871	40.1385	133.039	108.132	139.442	53.4717	30.1593	36.7845
Vitvi07g00332	XP_019076622.1 magnesium/proton exchanger isoform X1	-1.25783	5.7e-13	16.7741	7.8064	16.3203	16.7982	17.2039	7.78845	8.23461	7.39615
Vitvi07g00395	XP_034692006.1phospholipase A1 PLIP2, chloroplastic	-2.96736	5.81e-13	32.6039	4.71991	26.3846	38.4031	33.0239	7.23311	2.01991	4.90673
Vitvi01g02053	XP_002267079.1 CRS2-associated factor 2, chloroplastic	-1.85489	6.03e-13	9.69486	2.99812	10.1276	10.9487	8.00829	3.21108	2.56834	3.21493
Vitvi09g00484	XP_002285217.1 molybdate transporter 2	-1.70334	6.17e-13	16.5622	5.7381	17.6307	16.1573	15.8986	7.19798	4.49592	5.52039
Vitvi04g01296	XP_003631878.1 maf-like protein DDB_G0281937	-2.68003	6.58e-13	43.8904	7.57511	55.8858	32.829	42.9563	6.87729	10.2921	5.55589
Vitvi10g01764	XP_002267490.2 probable ubiquitin-conjugating enzyme E2 24	-1.02395	6.62e-13	55.09	30.3384	53.3666	53.5036	58.3998	32.6688	27.8028	30.5435
Vitvi16g01549	XP_019081598.1 LRR receptor-like serine/threonine-protein kinase GSO1 isoform X1	-9.2628	7.26e-13	8.65071	0.0150465	7.47669	11.769	6.70641	0	0	0.0451394
Vitvi18g02588	XP_002285739.1 classical arabinogalactan protein 9	-2.03177	8e-13	202.181	54.9283	175.043	220.314	211.188	35.8881	56.6893	72.2076
Vitvi02g00533	XP_034701714.1L-lactate dehydrogenase B	-1.99914	8.09e-13	27.7452	7.64557	25.1221	37.9389	20.1746	7.49207	8.24875	7.19588
Vitvi02g00659	CAN74880.1hypothetical protein VITISV_001408	-4.56869	8.26e-13	56.3454	2.76847	50.588	75.7025	42.7459	5.12361	0.349753	2.83205
Vitvi02g00435	NP_001268147.1leucoanthocyanidin dioxygenase	-2.06021	8.49e-13	117.846	31.0349	103.596	160.429	89.5122	26.2336	39.9928	26.8782
Vitvi03g00532	XP_002285148.1 CBS domain-containing protein CBSX1, chloroplastic	-1.34099	8.72e-13	45.6149	20.1392	41.6804	50.4242	44.7401	20.7687	16.5329	23.116
Vitvi16g01280	XP_003634169.1 succinate dehydrogenase assembly factor 4, mitochondrial	-1.16832	8.72e-13	45.4246	22.5714	48.4336	43.1897	44.6504	21.2372	21.2269	25.2503
Vitvi00g04860	XP_003635629.2 UDP-glucuronate 4-epimerase 3-like	-2.5124	8.83e-13	12.1198	2.41804	10.6525	13.7444	11.9626	3.5863	1.58638	2.08143
Vitvi17g00571	XP_002268222.1 RINT1-like protein MAG2	-1.24383	9.12e-13	12.5881	5.91075	12.2689	13.6555	11.84	5.48045	5.69802	6.55377
Vitvi10g00641	XP_010655556.1 probable LRR receptor-like serine/threonine-protein kinase RFK1 isoform X1	-1.65268	1.03e-12	10.1143	3.5969	10.4056	11.5982	8.33905	4.43255	3.22751	3.13065
Vitvi02g00219	XP_002280587.1PREDICTED: uncharacterized protein LOC100266707	-3.61153	1.08e-12	65.8512	5.88521	41.6164	117.465	38.4726	3.74461	4.95507	8.95595
Vitvi02g00085	XP_019071975.1 ABC transporter C family member 10 isoform X1	-7.02683	1.11e-12	2.09472	0.0159092	2.69509	1.50252	2.08655	0	0.0284979	0.0192296
Vitvi16g04181	XP_019081772.1PREDICTED: uncharacterized protein LOC109124260	-2.35022	1.11e-12	212.792	46.278	171.032	321.221	146.123	55.868	34.8283	48.1378
Vitvi13g04518	RVW71841.1putative disease resistance RPP13-like protein 1	-2.81026	1.23e-12	2.93041	0.463609	2.25943	3.31393	3.21787	0.454496	0.472539	0.463792
Vitvi05g01623	XP_010650717.1 (+)-neomenthol dehydrogenase isoform X1	-6.95454	1.31e-12	9.45965	0.0681268	10.6118	7.63753	10.1296	0	0.20438	0
Vitvi19g02011	XP_010644447.1 1-acyl-sn-glycerol-3-phosphate acyltransferase isoform X1	-2.49964	1.32e-12	16.3207	3.14865	18.4204	17.3659	13.1757	2.49033	4.49122	2.46441
Vitvi16g01542	RVX01709.1LRR receptor-like serine/threonine-protein kinase GSO2	-4.49168	1.35e-12	16.0312	0.801325	13.7279	18.978	15.3875	1.43452	0.969455	0
Vitvi08g01049	XP_002280406.2 dnaJ protein P58IPK homolog	-1.22338	1.39e-12	33.7861	16.139	33.678	38.9549	28.7254	17.6252	14.1792	16.6126
Vitvi12g00915	XP_010645385.1 putative pumilio homolog 7, chloroplastic	-1.8249	1.4e-12	17.2318	5.49296	18.4971	15.6764	17.5219	6.74224	3.78969	5.94694
Vitvi14g00763	XP_034707211.1potassium channel SKOR-like isoform X2; XP_010660282.1 shaker-like potassium channel isoform X1	-9.45613	1.44e-12	3.8499	0.169304	3.19711	5.71987	2.63272	0.0412827	0.329716	0.136913
Vitvi18g04735	XP_034675714.1disease resistance protein RPV1-like isoform X2	-6.08785	1.48e-12	7.80406	0.140936	4.33274	10.5375	8.54191	0.188444	0	0.234364
Vitvi04g00313	XP_002281424.1 tocopherol cyclase, chloroplastic	-1.38022	1.54e-12	19.0396	8.20196	19.7089	20.38	17.0301	9.26184	6.68265	8.66139
Vitvi03g00581	XP_010647956.1 alpha-L-fucosidase 2 isoform X1	-1.9972	1.77e-12	46.042	13.0184	50.6505	41.4536	46.0219	18.4064	8.77561	11.8731
Vitvi03g00110	CBI37909.3unnamed protein product, partial	-1.19157	1.8e-12	25.9837	12.7515	28.4353	25.1319	24.3838	14.1854	10.8776	13.1914
Vitvi12g04203	XP_002275321.1PREDICTED: uncharacterized protein LOC100263064	-3.12376	1.81e-12	121.095	15.1558	111.562	179.765	71.9595	8.52975	15.7212	21.2165
Vitvi14g01811	XP_010660953.1 protein ALTERED XYLOGLUCAN 4-like	-2.54161	1.93e-12	9.18706	1.73587	7.16705	10.5064	9.88773	1.37714	1.90366	1.92681
Vitvi11g00026	XP_002277404.1 phosphoinositide phosphatase SAC3	-1.54747	2e-12	56.075	21.5069	50.1246	62.4931	55.6072	25.9262	15.3757	23.2187
Vitvi15g04008	RVW96547.1hypothetical protein CK203_020297	-9.1255	2.01e-12	3.18303	0	3.22448	3.33213	2.99248	0	0	0
Vitvi01g01414	XP_034689777.1AP-5 complex subunit beta-1	-1.7198	2.22e-12	8.48939	2.90417	7.43947	8.53894	9.48975	3.35947	2.28911	3.06394
Vitvi02g00067	XP_002276602.1PREDICTED: uncharacterized protein LOC100255255	-1.33639	2.28e-12	219.398	96.1181	209.455	271.062	177.677	92.7231	106.151	89.4802
Vitvi03g00190	XP_002278409.2 serine/threonine-protein kinase ATR isoform X1	-2.20756	2.33e-12	3.01995	0.731533	2.4119	3.73348	2.91447	0.990252	0.685301	0.519046
Vitvi16g01191	XP_002265607.1 arabinogalactan peptide 20	-1.61667	2.35e-12	262.692	96.2462	262.629	267.182	258.265	103.133	69.2409	116.364
Vitvi12g02459	XP_019078846.1PREDICTED: uncharacterized protein LOC100252779	-7.70822	2.45e-12	224.068	1.17667	205.961	328.507	137.735	0	0.499086	3.03093
Vitvi07g00149	XP_002276883.2 protein IWS1 homolog 1 isoform X1	-1.10999	2.47e-12	139.486	72.2526	134.626	147.877	135.954	75.0494	59.2594	82.449
Vitvi08g01679	XP_002274283.2 probable methyltransferase PMT7	-1.07084	2.51e-12	24.3315	12.8779	22.4938	26.9824	23.5181	12.6597	12.9234	13.0506
Vitvi13g04770	CAN75878.1hypothetical protein VITISV_024451	-2.2127	2.54e-12	15.3562	3.7586	15.5089	16.493	14.0666	5.01724	2.84532	3.41325
Vitvi11g00132	XP_002279061.1 formin-like protein 13	-2.28343	2.64e-12	12.6681	2.91547	12.6864	16.139	9.17896	3.38092	2.07713	3.28836
Vitvi06g01608	XP_002283332.2 serine/threonine-protein kinase GRIK1 isoform X1	-2.49103	2.68e-12	37.1718	7.46553	32.6975	45.9483	32.8698	11.1462	4.25679	6.9936
Vitvi04g01802	XP_002280647.1 17.3 kDa class II heat shock protein	-2.46738	2.74e-12	736.532	149.062	668.766	959.38	581.45	220.353	79.6424	147.19
Vitvi04g02017	XP_002272951.1PREDICTED: uncharacterized protein LOC100242814	-1.33202	2.83e-12	319.477	141.117	298.705	399.376	260.35	160.39	122.102	140.858
Vitvi03g01634	NA	-5.86557	2.9e-12	21.1562	0.414381	12.5646	27.1588	23.7451	0.61271	0.376429	0.254005
Vitvi04g01989	XP_010648865.1 lysine-specific demethylase JMJ25 isoform X1	-1.36574	3.18e-12	13.3108	5.74512	12.3048	14.4789	13.1489	5.89462	5.83654	5.5042
Vitvi13g01901	XP_002278400.2 copper transport protein CCH	-2.67854	3.18e-12	150.335	26.7033	186.672	90.6215	173.711	33.6041	20.3325	26.1732
Vitvi18g04756	RVW60065.1putative acetyl-CoA acetyltransferase, cytosolic 2	-2.07471	3.18e-12	114.486	30.6586	110.098	132.741	100.618	40.9169	19.7688	31.29
Vitvi02g01203	XP_010644782.1 trihelix transcription factor GT-3b	-1.85407	3.23e-12	28.6517	8.94081	27.9454	27.8994	30.1105	12.2574	7.43082	7.13419
Vitvi11g00290	XP_002283960.1 sugar transport protein 14	-2.75823	3.34e-12	8.4025	1.35093	9.54606	9.37058	6.29086	1.19795	1.8616	0.993243
Vitvi10g01621	XP_010655414.1 mitogen-activated protein kinase kinase kinase A-like	-3.40944	3.53e-12	9.55484	1.04775	7.58754	9.96564	11.1113	1.63444	0.472539	1.03629
Vitvi18g04762	RVW24100.1Disease resistance-like protein DSC1	-9.11051	3.61e-12	19.4377	0	22.7967	16.7998	18.7165	0	0	0
Vitvi11g04359	XP_002263531.1 protein PIN-LIKES 1 isoform X1	-9.0369	3.78e-12	13.5277	0	13.4783	14.2581	12.8466	0	0	0
Vitvi15g00005	XP_034709112.1uncharacterized metal-dependent hydrolase YabD	-1.08904	4.01e-12	65.8213	34.5276	64.967	73.3294	59.1676	35.9204	30.4585	37.204
Vitvi02g04132	RVX15352.1UDP-glucuronate 4-epimerase 3	-2.48043	4.1e-12	23.97	4.85828	19.8995	20.8246	31.1858	5.28217	3.95509	5.33758
Vitvi18g01085	XP_002277626.1PREDICTED: uncharacterized protein LOC100259190	-1.21503	4.13e-12	64.6327	31.0273	61.1874	64.2709	68.4398	27.6288	31.1988	34.2544
Vitvi11g00542	XP_002265473.1 probable sucrose-phosphate synthase 1 isoform X1	-2.10211	4.19e-12	405.929	106.421	413.227	414.821	389.739	149.84	59.7233	109.698
Vitvi12g00277	XP_002275890.1 probable protein phosphatase 2C 58	-1.66032	4.24e-12	277.008	97.8832	227.264	337.12	266.641	129.161	82.2515	82.2374
Vitvi11g00485	XP_002285304.1 blue copper protein	-2.89375	4.4e-12	732.923	111.55	748.777	668.697	781.295	137.786	41.7443	155.12
Vitvi05g04409	XP_019074011.1 histone-lysine N-methyltransferase ATXR7	-1.39243	4.51e-12	10.2483	4.36493	9.06269	10.5802	11.102	4.34419	3.96527	4.78532
Vitvi18g01602	XP_003634527.1 UDP-galactose transporter 2	-1.46312	4.53e-12	145.022	59.1474	140.132	139.694	155.24	67.6734	43.7577	66.011
Vitvi18g00008	XP_002277713.1 probable cellulose synthase A catalytic subunit 5 [UDP-forming]	-1.86688	4.8e-12	60.5442	18.5362	50.9302	76.8585	53.844	21.5668	12.1629	21.8788
Vitvi03g00692	XP_010647903.1 serine carboxypeptidase-like 13	-9.23424	5.02e-12	5.40948	0	7.66681	4.78782	3.7738	0	0	0
Vitvi06g04266	XP_019075925.1PREDICTED: uncharacterized protein LOC109122718 isoform X2	-2.39845	5.22e-12	101.259	21.8503	120.617	81.0623	102.097	30.6134	13.6057	21.3318
Vitvi11g00376	CBI28112.3unnamed protein product, partial	-1.73046	5.6e-12	17.0712	5.71892	18.6461	18.58	13.9874	6.32178	5.96261	4.87239
Vitvi11g00140	XP_034700376.1protein ALP1-like	-3.34258	5.9e-12	58.6719	6.301	28.2781	109.967	37.771	4.81998	6.61925	7.46376
Vitvi06g00421	XP_010651051.1PREDICTED: uncharacterized protein LOC100265672 isoform X2	-3.69223	7.15e-12	16.4165	1.47037	20.2589	11.4941	17.4967	2.21778	1.09003	1.10328
Vitvi09g00790	XP_002270207.2 probable LRR receptor-like serine/threonine-protein kinase At3g47570	-2.8098	7.27e-12	5.18754	0.833689	3.57454	7.14186	4.84622	1.21924	0.633821	0.648009
Vitvi08g01217	CBI30538.3unnamed protein product, partial	-1.57508	7.62e-12	1125.72	425.389	1151.96	1005.23	1219.98	515.038	302.101	459.026
Vitvi18g00391	XP_010664317.1PREDICTED: uncharacterized protein LOC104882483	-1.86444	8.88e-12	5.19183	1.58313	4.76425	6.41246	4.39879	1.50716	1.44931	1.79292
Vitvi01g00445	XP_002284639.1PREDICTED: uncharacterized protein At4g22758	-1.05404	9.09e-12	206.234	111.087	192.255	198.33	228.117	109.877	108.325	115.059
Vitvi11g01176	XP_002262829.2 calcium-transporting ATPase 10, plasma membrane-type	-1.67021	9.18e-12	371.502	131.235	375.224	355.955	383.326	182.559	102.258	108.89
Vitvi06g01144	XP_002265702.1 blue copper protein	-1.8755	9.77e-12	120.456	37.0631	142.077	86.5437	132.746	43.44	29.1536	38.5956
Vitvi10g01569	RVX16391.1hypothetical protein CK203_014582	-2.17989	1.01e-11	16.7966	4.09523	16.4124	15.4954	18.4821	3.68876	4.80447	3.79245
Vitvi12g00158	XP_002281764.1 aspartate aminotransferase, mitochondrial	-1.29434	1.04e-11	52.0766	23.8194	52.1183	54.0492	50.0623	27.249	18.195	26.0142
Vitvi07g00724	XP_002268099.2 myosin-6	-1.81035	1.08e-11	41.9015	13.3041	34.7075	55.609	35.388	14.7563	9.37357	15.7823
Vitvi06g00565	XP_010650958.1 probable serine/threonine-protein kinase At5g41260	-1.03833	1.15e-11	78.9279	42.6513	74.3755	93.5216	68.8868	43.1934	43.6232	41.1371
Vitvi00g04671	CBI18830.3unnamed protein product, partial	-9.34433	1.22e-11	5.4072	0	3.85757	9.2709	3.09313	0	0	0
Vitvi05g01702	ABY77906.1mildew resistance locus o 15	-1.84424	1.26e-11	162.235	49.7678	129.764	215.934	141.007	38.3326	61.0781	49.8926
Vitvi05g01115	XP_010650330.1 pre-mRNA-splicing factor CWC22 homolog	-1.20297	1.27e-11	33.4914	16.2848	33.8456	34.6065	32.022	16.6634	13.5794	18.6115
Vitvi09g04016	---NA---	-1.94913	1.27e-11	53.6329	15.6192	53.602	47.107	60.1898	18.2539	14.9528	13.6509
Vitvi05g00145	XP_002279385.1 probable WRKY transcription factor 48	-1.9672	1.29e-11	276.22	79.0239	230.605	338.294	259.762	89.3311	47.8552	99.8855
Vitvi05g00026	XP_010649581.1 Fanconi anemia group I protein isoform X2	-3.66798	1.3e-11	1.73805	0.15958	1.51655	2.167	1.53059	0.27964	0.0937103	0.105389
Vitvi03g01011	XP_002268673.1 protein argonaute 7	-3.12623	1.32e-11	4.13823	0.528052	3.53087	3.27681	5.60701	0.596263	0.668004	0.319888
Vitvi12g00017	XP_010656943.1 zinc finger BED domain-containing protein RICESLEEPER 1 isoform X2	-1.30588	1.35e-11	33.7915	15.3037	32.2815	37.343	31.7502	16.9146	11.7901	17.2065
Vitvi08g01393	XP_002281138.1 probable CCR4-associated factor 1 homolog 9	-1.67953	1.45e-11	474.156	165.617	427.458	564.607	430.403	224.933	120.121	151.797
Vitvi10g00652	XP_010655583.1 probable LRR receptor-like serine/threonine-protein kinase At1g29720 isoform X1	-2.86504	1.45e-11	16.0879	2.43933	10.7942	23.8486	13.6208	1.61816	1.86656	3.83328
Vitvi08g00018	XP_002266205.1 2,3-bisphosphoglycerate-independent phosphoglycerate mutase	-1.11903	1.47e-11	213.253	109.974	206.146	221.792	211.821	125.835	87.1822	116.904
Vitvi04g01671	XP_010649384.1 alcohol dehydrogenase 1	-4.75077	1.49e-11	8.97415	0.374518	5.27902	16.64	5.00343	0.451873	0.222093	0.449589
Vitvi16g00313	XP_002278426.1 cyclin-U4-1	-3.41359	1.56e-11	11.677	1.22751	9.56156	12.7684	12.701	0.92692	0.911152	1.84447
Vitvi08g01740	XP_002279672.1 actin-66	-2.56809	1.63e-11	102.93	19.6864	110.456	90.7231	107.61	32.6242	10.7179	15.7171
Vitvi12g00320	XP_002272107.1 E3 ubiquitin-protein ligase RMA1H1	-2.00519	1.71e-11	75.8236	21.0474	70.232	100.591	56.648	28.5321	17.6143	16.9959
Vitvi08g01520	XP_002283632.1 enolase 1	-1.36715	1.78e-11	76.9769	33.8367	84.0338	75.892	71.005	42.0769	26.6221	32.8112
Vitvi12g00209	XP_002279857.1 protein trichome birefringence-like 39	-4.77281	1.86e-11	476.936	19.8771	501.17	423.291	506.348	37.5665	5.6417	16.423
Vitvi04g01845	XP_010648504.1 ankyrin repeat-containing protein NPR4-like	-6.53783	1.95e-11	13.9067	0.1732	14.6676	11.6009	15.4518	0.212646	0.130643	0.176309
Vitvi08g01129	XP_002276301.1 glutathione S-transferase L3	-1.49414	1.98e-11	74.192	29.1374	72.8351	86.6818	63.0591	29.707	34.3377	23.3676
Vitvi07g01870	XP_002275388.2 TSL-kinase interacting protein 1 isoform X3	-2.60438	1.99e-11	5.89542	1.10245	5.95054	6.80548	4.93024	1.73058	0.620208	0.956571
Vitvi07g04277	XP_002267654.1 bystin	-1.87633	2.02e-11	8.5998	2.62492	8.59825	9.3337	7.86746	2.69254	2.20562	2.97659
Vitvi14g01623	XP_002268221.1PREDICTED: uncharacterized protein LOC100256024	-1.02526	2.04e-11	244.268	134.234	240.23	262.278	230.295	157.97	116.219	128.513
Vitvi16g00712	XP_010662410.1 trehalose-phosphate phosphatase A	-2.77318	2.04e-11	20.202	3.30122	17.168	29.6333	13.8048	4.86993	2.70425	2.32947
Vitvi17g00621	XP_002284835.1 uncharacterized endoplasmic reticulum membrane protein C16E8.02	-1.65201	2.06e-11	127.163	45.1545	114.416	151.91	115.162	60.675	40.5001	34.2885
Vitvi13g04529	---NA---	-3.59205	2.1e-11	21.2585	1.88299	21.508	21.2425	21.0251	1.53829	2.83523	1.27543
Vitvi05g01108	XP_002265088.1 UDP-glucuronate 4-epimerase 6	-1.7225	2.25e-11	736.975	249.009	757.154	727.468	726.304	179.454	228.038	339.535
Vitvi08g00059	XP_002270641.1 14 kDa zinc-binding protein	-1.02969	2.27e-11	502.321	274.862	534.99	457.056	514.916	261.121	281.103	282.363
Vitvi06g00947	XP_010651645.1 serine/threonine-protein kinase Nek5	-2.52963	2.39e-11	66.7781	13.0438	57.9377	73.572	68.8245	17.7888	5.70993	15.6325
Vitvi08g01609	XP_002268629.1 serine/threonine protein phosphatase 2A 57 kDa regulatory subunit B' beta isoform isoform X1	-1.81503	2.66e-11	112.556	35.801	91.3608	139.087	107.221	44.644	23.3917	39.3674
Vitvi01g00877	RVW82453.1hypothetical protein CK203_049045	-3.42283	2.81e-11	10.0419	1.00015	9.88412	8.73379	11.5079	0.516427	1.71329	0.770723
Vitvi06g00966	XP_002278088.1 protein STRICTOSIDINE SYNTHASE-LIKE 3	-1.01791	2.97e-11	87.244	48.0605	89.1619	82.4063	90.1638	45.4162	50.0019	48.7633
Vitvi15g00084	XP_002271112.1 protein NUCLEAR FUSION DEFECTIVE 4 isoform X1	-3.95409	3.16e-11	9.52031	0.717337	10.6258	8.96075	8.97441	1.54928	0.317276	0.285453
Vitvi07g04600	XP_002274117.1 mitochondrial uncoupling protein 5	-1.31399	3.28e-11	418.947	189.153	413.857	401.616	441.369	204.434	143.351	219.674
Vitvi12g00088	XP_002278608.2 DExH-box ATP-dependent RNA helicase DExH6	-1.46012	3.42e-11	17.3451	7.0599	16.3491	18.9546	16.7315	9.17725	6.30066	5.70181
Vitvi10g01534	XP_002267285.1 reticulocalbin-2	-1.21706	3.5e-11	34.222	16.4525	30.8336	39.209	32.6234	19.3138	14.7151	15.3287
Vitvi06g04058	PNS97965.1hypothetical protein POPTR_016G052200	-8.77966	3.63e-11	30.6392	0	32.7048	26.1019	33.1109	0	0	0
Vitvi19g00760	XP_010644646.1 probable amino acid permease 7 isoform X2	-2.56897	4.11e-11	331.884	63.5765	327.807	260.268	407.578	91.6742	29.9028	69.1524
Vitvi17g00178	XP_010663695.1PREDICTED: uncharacterized protein LOC100262718 isoform X4	-2.47038	4.18e-11	199.898	40.5373	196.612	233.521	169.561	62.9276	19.1126	39.5716
Vitvi01g01718	XP_002265076.1 serine/threonine-protein kinase PBS1	-1.62977	4.19e-11	70.3455	25.2732	56.3097	93.5195	61.2074	26.2078	20.0392	29.5726
Vitvi01g00642	RVW43358.1 Beta-1,4-mannosyl-glycoprotein 4-beta-N-acetylglucosaminyltransferase	-1.38882	4.3e-11	68.8457	29.2524	55.6466	83.9664	66.9241	32.9386	29.03	25.7886
Vitvi16g00711	XP_002265974.1 BAG family molecular chaperone regulator 7	-1.0389	4.45e-11	222.546	121.468	224.413	212.245	230.979	138.908	103.346	122.15
Vitvi18g00775	XP_002284845.1PREDICTED: uncharacterized protein LOC100254049	-1.66055	4.58e-11	408.358	144.936	389.957	437.189	397.928	172.452	91.6745	170.682
Vitvi05g00569	XP_002283483.1 stem-specific protein TSJT1	-1.53196	4.61e-11	273.475	106.266	296.894	262.72	260.81	141.898	79.3354	97.5654
Vitvi02g00413	XP_002275946.1 calcium-dependent protein kinase 26	-3.72484	4.63e-11	2.22778	0.188808	2.35258	2.42036	1.9104	0.118309	0.121142	0.326973
Vitvi14g00037	XP_002276596.2PREDICTED: uncharacterized protein LOC100242533 isoform X1	-1.53416	4.71e-11	133.227	51.5852	112.355	147.95	139.376	60.2498	36.3899	58.1158
Vitvi18g04055	CBI19080.3unnamed protein product, partial	-2.51942	4.83e-11	34.8719	6.83752	36.407	34.8526	33.3562	9.14135	6.89255	4.47866
Vitvi01g00061	XP_002269692.1 UDP-glucose 6-dehydrogenase 3	-1.56605	4.88e-11	197.93	74.2463	163.787	257.877	172.127	70.2896	60.5568	91.8925
Vitvi11g00458	XP_002285159.1 beta-glucuronosyltransferase GlcAT14B	-1.01487	4.96e-11	51.9927	28.8124	55.8832	50.6366	49.4584	31.0603	25.0033	30.3737
Vitvi12g00716	XP_002268643.1 alpha-1,6-mannosyl-glycoprotein 2-beta-N-acetylglucosaminyltransferase	-1.0813	5.2e-11	31.6556	16.7136	31.8495	30.6178	32.4995	17.1671	16.2767	16.697
Vitvi11g01680	NA	-8.86553	5.25e-11	19.8842	0.0331922	9.94161	30.8185	18.8925	0	0	0.0995766
Vitvi14g01193	XP_002283795.1 LOB domain-containing protein 41	-11.4792	5.38e-11	90.6678	0.0399888	47.1891	202.232	22.5819	0.119966	0	0
Vitvi09g01589	XP_010654632.1 probable disease resistance protein At5g63020 isoform X1	-1.69258	6.09e-11	11.5853	4.02222	9.53127	13.536	11.6885	4.54731	2.9711	4.54825
Vitvi13g01813	XP_019079673.1 putative disease resistance protein At3g14460	-2.23795	6.18e-11	2.70816	0.648248	2.32619	3.01859	2.77968	0.847049	0.553974	0.54372
Vitvi01g01173	XP_002263686.1 galactan beta-1,4-galactosyltransferase GALS3	-1.8891	6.26e-11	128.87	39.0333	112.093	147.569	126.947	46.6803	22.9095	47.5101
Vitvi08g02382	KAB1205700.1hypothetical protein CJ030_MR7G017872, partial	-4.44135	6.4e-11	48.7127	2.40853	31.053	79.0309	36.0541	0.531616	2.28626	4.40773
Vitvi10g00022	CBI23169.3unnamed protein product, partial	-1.18993	6.6e-11	40.7526	20.0376	40.7062	38.6025	42.949	20.7254	16.8245	22.5627
Vitvi05g00634	XP_002280186.2 E3 ubiquitin protein ligase DRIP2 isoform X1	-2.76821	6.66e-11	15.5059	2.58855	12.9844	17.5015	16.0319	3.57713	1.0814	3.1071
Vitvi08g02131	XP_034694243.13-oxoacyl-[acyl-carrier-protein] reductase FabG-like; XP_034694244.13-oxoacyl-[acyl-carrier-protein] reductase FabG-like	-5.36022	7.01e-11	5.87049	0.125061	3.27269	7.77212	6.56666	0.256838	0.118345	0
Vitvi18g02620	CBI19321.3unnamed protein product, partial	-7.67156	7.03e-11	64.2356	0.327514	39.4488	137.088	16.1696	0.440852	0.541691	0
Vitvi02g01312	XP_010658216.1PREDICTED: uncharacterized protein LOC104881089 isoform X1	-1.09317	7.11e-11	42.5127	22.2633	38.0212	47.5237	41.9931	23.4357	18.571	24.7832
Vitvi14g00627	XP_002266063.2 putative lysine-specific demethylase JMJ16	-1.22752	7.22e-11	27.4032	13.0629	24.8706	32.5563	24.7826	15.6647	11.0006	12.5235
Vitvi18g04643	RVX14306.1hypothetical protein CK203_017338	-8.68544	7.3e-11	16.3713	0	12.9167	19.3106	16.8866	0	0	0
Vitvi12g02066	RVW64247.1Disease resistance protein	-8.47767	7.96e-11	2.86262	0.0103879	3.1372	3.294	2.15665	0.0311637	0	0
Vitvi06g00805	XP_002276254.1 protein NETWORKED 4A	-1.32841	8.13e-11	54.811	24.4248	53.1064	62.5471	48.7794	29.0135	18.5078	25.7531
Vitvi19g00713	XP_010644607.1 oligopeptide transporter 1	-8.8101	8.22e-11	5.54736	0.0160452	8.91377	4.49707	3.23124	0.0481357	0	0
Vitvi10g02295	XP_002269491.2 probable galactinol--sucrose galactosyltransferase 2	-2.83662	8.42e-11	2.74179	0.42759	2.90279	2.43936	2.88323	0.336669	0.387823	0.558278
Vitvi06g01212	XP_002276436.2 protein CLT1, chloroplastic	-1.62022	8.64e-11	25.4782	9.35424	24.1093	25.2487	27.0767	12.1448	6.93706	8.98089
Vitvi13g04744	XP_019079704.1 putative disease resistance protein RGA3	-8.78142	8.65e-11	2.07217	0	1.63333	1.79241	2.79076	0	0	0
Vitvi07g01602	XP_002279570.1 zinc finger protein ZAT10	-7.78816	9.09e-11	48.8602	0.22616	22.5467	102.106	21.9275	0	0.429858	0.24862
Vitvi01g01504	XP_002267668.1 probable LRR receptor-like serine/threonine-protein kinase At1g67720 isoform X1	-1.12566	9.13e-11	67.2437	34.5304	71.7022	58.8666	71.1622	37.7021	33.7777	32.1116
Vitvi04g00438	XP_002282428.2 probable 1-deoxy-D-xylulose-5-phosphate synthase, chloroplastic	-1.2283	9.41e-11	11.8818	5.6394	12.2281	12.5172	10.8999	5.12992	5.44153	6.34674
Vitvi03g00254	XP_034682185.1damage-control phosphatase At2g17340-like	-1.04396	9.52e-11	57.6835	31.32	60.8403	52.6747	59.5353	33.3853	30.097	30.4776
Vitvi02g01406	XP_002282988.1 protein P21	-6.06983	9.82e-11	825.332	13.3552	279.646	1876.21	320.141	19.366	12.2697	8.42979
Vitvi18g02775	XP_034674935.1thioredoxin H-type-like	-1.59141	9.86e-11	5629.92	2099.13	5305	5734.66	5850.1	2923.11	1579.57	1794.71
Vitvi07g01315	XP_019076607.1 probable disease resistance protein At5g66890 isoform X1	-7.09052	1.08e-10	4.97722	0.0405708	1.43288	11.3368	2.16198	0.0371912	0.0228491	0.061672
Vitvi00g02142	NA	-1.63629	1.09e-10	12.0204	4.29741	11.896	11.8679	12.2973	4.21342	4.50189	4.17692
Vitvi05g00377	XP_002278197.1 sugar transporter ERD6-like 16	-4.19258	1.21e-10	9.99435	0.573496	6.48508	16.0646	7.43335	0.305148	1.16233	0.253004
Vitvi01g00988	CBI31972.3unnamed protein product, partial	-1.18559	1.31e-10	27.4035	13.4773	27.5473	29.646	25.0172	14.1016	11.344	14.9863
Vitvi15g04196	CAN81189.1hypothetical protein VITISV_017954	-8.57026	1.32e-10	7.11358	0	6.27928	7.18203	7.87942	0	0	0
Vitvi05g01734	XP_002268447.1PREDICTED: uncharacterized protein LOC100253295	-1.69059	1.41e-10	453.973	156.176	387.817	510.983	463.118	110.474	157.597	200.457
Vitvi14g04171	XP_002276425.1 probable transcription factor At3g04930	-1.08171	1.43e-10	196.81	103.654	166.835	231.837	191.757	108.808	91.2622	110.891
Vitvi10g04312	XP_034698543.1CASP-like protein 1C1	-3.819	1.46e-10	9.75963	0.769498	9.26636	10.6311	9.38143	0.67781	0.694042	0.936643
Vitvi08g01101	XP_002274342.2 exocyst complex component EXO70B1	-8.38537	1.61e-10	3.98953	0.015396	3.70253	5.16555	3.10051	0.0461881	0	0
Vitvi11g01208	XP_002267501.1 plasma membrane ATPase 4	-2.51554	1.61e-10	4.88489	0.94292	4.81223	6.78656	3.05588	0.823835	0.830066	1.17486
Vitvi11g00689	XP_002279241.1 probable CCR4-associated factor 1 homolog 7	-1.3263	1.68e-10	37.0508	16.4594	40.1949	33.6161	37.3413	13.9892	17.1072	18.2818
Vitvi07g00269	XP_010652052.1PREDICTED: uncharacterized protein LOC100254466	-1.60956	1.69e-10	30.4502	11.1617	24.5398	36.9063	29.9046	12.8735	7.76056	12.8511
Vitvi07g04261	XP_010652582.1 G-type lectin S-receptor-like serine/threonine-protein kinase CES101	-2.44477	1.74e-10	19.8041	4.11292	16.5348	24.8122	18.0654	5.24106	2.16727	4.93043
Vitvi18g00757	XP_002284927.1 WUSCHEL-related homeobox 4	-2.92003	1.74e-10	17.2965	2.59709	13.5087	22.1533	16.2273	4.39661	1.87579	1.51888
Vitvi12g00388	XP_002269696.2 probable WRKY transcription factor 31	-1.46681	1.77e-10	24.0431	9.77655	22.9661	26.0847	23.0784	11.6369	7.01696	10.6758
Vitvi12g00438	XP_002271198.2PREDICTED: uncharacterized protein LOC100251719 isoform X1	-1.22602	1.87e-10	29.6116	14.0193	26.5811	35.7888	26.4651	12.9605	14.4968	14.6008
Vitvi06g00946	XP_002278901.1 apoptosis-inducing factor homolog A	-1.65789	1.91e-10	28.341	9.92773	23.8138	37.6299	23.5792	8.71281	9.61776	11.4526
Vitvi11g00247	XP_010656249.1 profilin-2	-4.73367	2.02e-10	15.5017	0.697894	20.7496	14.5965	11.159	1.71236	0.263005	0.118313
Vitvi01g01971	XP_003631207.1 chitin-binding lectin 1	-1.34126	2.05e-10	214.634	94.7631	213.397	181.94	248.564	88.2044	105.661	90.4238
Vitvi05g00463	XP_002277936.1 long chain acyl-CoA synthetase 6, peroxisomal	-1.34762	2.06e-10	57.5433	25.0912	49.9676	74.0945	48.5677	24.2494	22.2344	28.7899
Vitvi05g00357	XP_002276777.1 inactive beta-amylase 9	-2.08102	2.07e-10	13.4698	3.53519	8.42917	19.1627	12.8176	3.95215	3.21	3.44342
Vitvi05g02017	XP_002285648.1 glycine-rich cell wall structural protein 2-like	-4.95727	2.1e-10	15.3735	0.532679	21.6757	18.8853	5.55937	0.422806	0.649396	0.525835
Vitvi01g00291	XP_002282602.1 LOB domain-containing protein 40	-4.16752	2.13e-10	9.51203	0.586512	8.75562	7.76436	12.0161	0.142322	0.437192	1.18002
Vitvi18g00997	XP_002281429.1 phosphatidylinositol/phosphatidylcholine transfer protein SFH8	-1.67031	2.17e-10	28.1676	9.93536	25.983	32.8933	25.6266	13.2544	6.88387	9.66776
Vitvi13g02574	RVW93603.1hypothetical protein CK203_028841	-1.27953	2.19e-10	289.128	132.494	231.893	358.479	277.013	138.198	122.845	136.438
Vitvi11g00272	ASA69249.1NADP-dependent malic enzyme	-1.05194	2.22e-10	723.191	391.105	726.905	703.879	738.79	464.937	324.047	384.331
Vitvi12g02698	XP_019079232.1 AAA-ATPase At3g28580-like	-9.14723	2.28e-10	5.65941	0	2.3111	10.652	4.0151	0	0	0
Vitvi04g00440	XP_034682828.1potassium channel AKT1	-2.52378	2.3e-10	14.5752	2.889	13.6382	13.8975	16.1898	4.70297	1.53111	2.43291
Vitvi06g01959	CAN67239.1hypothetical protein VITISV_004804	-1.38469	2.33e-10	79.1177	33.482	75.8312	96.8368	64.6852	29.9585	35.2159	35.2716
Vitvi03g01572	XP_002285213.1 alpha-amylase	-2.52344	2.36e-10	19.3287	3.78169	15.2872	26.833	15.866	5.8604	2.33435	3.15032
Vitvi14g01265	XP_002279468.1 proline-rich receptor-like protein kinase PERK8 isoform X1	-1.58608	2.56e-10	21.2425	7.94239	18.8829	23.6641	21.1806	9.06613	5.37787	9.38317
Vitvi03g00862	XP_002264428.1 glutamyl-tRNA reductase 1, chloroplastic	-1.65442	2.63e-10	17.393	6.14008	14.4461	23.1789	14.554	6.4797	5.34281	6.59774
Vitvi06g01951	NA	-3.78949	2.72e-10	20.5826	1.72949	23.0766	14.7911	23.88	2.95772	1.41332	0.817434
Vitvi05g00584	XP_002279567.2 putative calcium-transporting ATPase 13, plasma membrane-type	-8.76954	2.74e-10	4.05145	0.00726508	2.46905	7.45119	2.23411	0	0.0217952	0
Vitvi09g00482	XP_002280900.1PREDICTED: uncharacterized protein LOC100248030	-1.29587	2.76e-10	15.3872	7.02372	15.0254	17.0935	14.0426	7.94615	5.40567	7.71935
Vitvi16g02084	RVW89029.1hypothetical protein CK203_029398	-2.21869	2.78e-10	34.7805	8.50633	39.7722	29.2993	35.2701	10.6672	6.00744	8.84436
Vitvi08g00138	NP_001268149.1ripening-related protein-like	-1.8649	2.99e-10	4766.83	1476.04	4682.59	4433.83	5184.07	2204.24	1015.43	1208.46
[truncated: 1,994 more rows]

## Sheet: S5_up_GO
Table S5. Gene Ontology (GO) enrichment analysis of genes significantly upregulated in Koshu.
[truncated: 35 more rows]

[truncated: 4 more sheets: S6_up_KEGG, S7_down_GO, S8_down_KEGG, S9_primer]
